# Supplementary material for: CRISPR/Cas9-mediated enhancement of semi-dwarf glutinous traits in elite Xiangdaowan rice (Oryza sativa L.): targeting SD1 and Wx genes for yield and quality improvement
Source: Front Plant Sci. 2024 Feb 16;15:1333191. doi: 10.3389/fpls.2024.1333191 (PMC10904601; doi:10.3389/fpls.2024.1333191)
Supplement: Supplementary file 2 [file Table_2.xlsx]

## Sheet: Sheet1
Supplementary Table S3. DEGs between sd1-wx and WT in stem
gene_id	sd1-wx_readcount	WT_readcount	log2FoldChange	pvalue	padj	description
LOC_Os12g36830	189.28	3433.37	-4.1764	0	0	pathogenesis-related Bet v I family protein, putative, expressed
LOC_Os10g42020	184.67	2847.6	-3.9438	0	0	RALFL29 - Rapid ALkalinization Factor RALF family protein precursor, expressed
LOC_Os07g48020	176.23	2610.39	-3.8901	0	0	peroxidase precursor, putative, expressed
LOC_Os01g71340	198.28	2743.73	-3.7891	0	0	glycosyl hydrolases family 17, putative, expressed
LOC_Os01g58280	141.99	1708.36	-3.596	0	0	OsSub8 - Putative Subtilisin homologue, expressed
LOC_Os12g36880	531.84	6139.79	-3.5264	0	0	pathogenesis-related Bet v I family protein, putative, expressed
LOC_Os01g38359	1615.15	13028.4	-3.0124	0	0	peptidyl-prolyl cis-trans isomerase, FKBP-type, putative, expressed
LOC_Os06g04920	483.75	3650.39	-2.9121	0	0	zinc finger family protein, putative, expressed
LOC_Os04g30030	949.71	6851.97	-2.8521	0	0	cysteine-rich receptor-like protein kinase 12 precursor, putative, expressed
LOC_Os03g04060	487.16	3484.48	-2.8361	0	0	CHIT16 - Chitinase family protein precursor, expressed
LOC_Os09g39650	885	4159.93	-2.2316	0	0	protein kinase family protein, putative, expressed
LOC_Os07g31720	2096	8496.75	-2.0193	0	0	GTPase activating protein, putative, expressed
LOC_Os07g04840	28560.8	7036.05	2.0211	0	0	PsbP, putative, expressed
LOC_Os12g08770	8052.28	1969.63	2.0327	0	0	photosystem I reaction center subunit N, chloroplast precursor, putative, expressed
LOC_Os06g37560	4708.79	1150.41	2.0346	0	0	beta-galactosidase precursor, putative, expressed
LOC_Os04g38600	7661.99	1858.09	2.0447	0	0	glyceraldehyde-3-phosphate dehydrogenase, putative, expressed
LOC_Os02g51080	8770.59	2104.02	2.0598	0	0	FAD binding domain containing protein, expressed
LOC_Os11g13890	18610.7	4460.36	2.0601	0	0	chlorophyll A-B binding protein, putative, expressed
LOC_Os08g33820	56593.7	13441.4	2.0735	0	0	chlorophyll A-B binding protein, putative, expressed
LOC_Os07g38960	27738.5	6583.25	2.0747	0	0	chlorophyll A-B binding protein, putative, expressed
LOC_Os05g43930	12455	2912.8	2.0959	0	0	O-methyltransferase, putative, expressed
LOC_Os05g22614	8013.21	1870.29	2.0991	0	0	PTAC16, putative, expressed
LOC_Os03g56670	8358.66	1902.29	2.1359	0	0	photosystem I reaction center subunit III, chloroplast precursor, putative, expressed
LOC_Os08g39370	2880.16	652.95	2.1418	0	0	citrate transporter, putative, expressed
LOC_Os06g34120	2919.13	661.46	2.1423	0	0	GDSL-like lipase/acylhydrolase, putative, expressed
LOC_Os06g13460	7774.55	1715.63	2.1803	0	0	SAM dependent carboxyl methyltransferase family protein, putative, expressed
LOC_Os07g29410	2668.2	574.99	2.2138	0	0	thioredoxin, putative, expressed
LOC_Os06g39230	2179.28	459.58	2.2441	0	0	aldehyde dehydrogenase, putative, expressed
LOC_Os05g41990	2268.38	472.43	2.263	0	0	peroxidase precursor, putative, expressed
LOC_Os07g34570	90033.8	17537.8	2.3601	0	0	FAD dependent oxidoreductase domain containing protein, expressed
LOC_Os01g63620	5150.3	996.87	2.3692	0	0	expressed protein
LOC_Os11g42550	3232.62	588.27	2.4597	0	0	dirigent, putative, expressed
LOC_Os05g49170	3492.19	592.25	2.5582	0	0	cold acclimation protein WCOR413, putative, expressed
LOC_Os11g42500	8452.79	1414.03	2.5816	0	0	dirigent, putative, expressed
LOC_Os04g38410	22066.7	3653.04	2.5936	0	0	chlorophyll A-B binding protein, putative, expressed
LOC_Os05g02060	6581.35	1077.41	2.6098	0	0	mitochondrial import inner membrane translocase subunit Tim17, putative, expressed
LOC_Os01g13600	1894.05	309.49	2.6167	0	0	nmrA-like family domain containing protein, expressed
LOC_Os07g37550	23811.8	3873.58	2.6195	0	0	chlorophyll A-B binding protein, putative, expressed
LOC_Os01g55200	2080.46	338.11	2.6208	0	0	potassium channel KAT1, putative, expressed
LOC_Os07g37240	28632.2	4576.45	2.6456	0	0	chlorophyll A-B binding protein, putative, expressed
LOC_Os12g24800	1970.76	302.11	2.7064	0	0	9-cis-epoxycarotenoid dioxygenase 1, chloroplast precursor, putative, expressed
LOC_Os04g40630	5814.02	882.05	2.722	0	0	BTBZ4 - Bric-a-Brac, Tramtrack, Broad Complex BTB domain with TAZ zinc finger and Calmodulin-binding domains, expressed
LOC_Os02g18410	1738.5	243.45	2.8343	0	0	salt stress root protein RS1, putative, expressed
LOC_Os04g58200	14844.5	2004.71	2.8891	0	0	protochlorophyllide reductase A, chloroplast precursor, putative, expressed
LOC_Os11g24140	6037.5	761.56	2.9881	0	0	plastocyanin-like domain containing protein, putative, expressed
LOC_Os04g54620	2897.83	327.13	3.1475	0	0	expressed protein
LOC_Os07g38130	2596.38	283.23	3.1924	0	0	polygalacturonase inhibitor 1 precursor, putative, expressed
LOC_Os05g15770	33412.4	3392.95	3.2996	0	0	glycosyl hydrolase, putative, expressed
LOC_Os03g39610	50629.1	4884.3	3.3742	0	0	chlorophyll A-B binding protein, putative, expressed
LOC_Os02g13660	1886.56	165.78	3.5096	0	0	meiosis 5, putative, expressed
LOC_Os10g02840	3235.04	226.28	3.8409	0	0	O-methyltransferase, putative, expressed
LOC_Os10g02880	8511.19	547.96	3.9588	0	0	O-methyltransferase, putative, expressed
LOC_Os09g17740	42989.1	2629.45	4.0313	0	0	chlorophyll A-B binding protein, putative, expressed
LOC_Os10g05990	2802.56	116.49	4.5815	0	0	POEI14 - Pollen Ole e I allergen and extensin family protein precursor, expressed
LOC_Os02g40260	1488.4	51.55	4.855	0	0	uncharacterized protein At4g06744 precursor, putative, expressed
LOC_Os07g32710	7144.23	130.35	5.771	0	0	retrotransposon protein, putative, unclassified, expressed
LOC_Os09g36680	6957.7	9.38	9.5069	5.44e-300	1.16e-297	ribonuclease T2 family domain containing protein, expressed
LOC_Os09g31430	1341.47	57.66	4.5329	2.25e-295	4.69e-293	Os9bglu30 - beta-glucosidase, similar to Os4bglu12 exoglucanase, expressed
LOC_Os11g37700	58.66	1542.4	-4.7272	9.5e-291	1.94e-288	pleiotropic drug resistance protein, putative, expressed
LOC_Os07g10530	1780.17	310.07	2.5189	8.42e-283	1.65e-280	carboxyl-terminal peptidase, putative, expressed
LOC_Os02g37060	2199.19	520.9	2.0766	1.95e-273	3.62e-271	photosystem II 5 kDa protein, chloroplast precursor, putative, expressed
LOC_Os03g51930	2009.98	475.94	2.0776	4.7e-265	8.43e-263	expressed protein
LOC_Os02g01590	1169.19	82.54	3.8244	1.78e-262	3.11e-260	glycosyl hydrolases, putative, expressed
LOC_Os04g41810	1705.45	330.41	2.3691	7.95e-261	1.39e-258	expressed protein
LOC_Os09g17560	441.11	1989.54	-2.1746	1.95e-260	3.4e-258	O-methyltransferase, putative, expressed
LOC_Os11g11960	343.52	1814.84	-2.4009	1.03e-259	1.77e-257	disease resistance protein RPM1, putative, expressed
LOC_Os11g37950	36.24	1543.43	-5.4182	1.59e-259	2.74e-257	WIP3 - Wound-induced protein precursor, expressed
LOC_Os03g05290	15287.7	3395.7	2.171	2.64e-247	4.38e-245	aquaporin protein, putative, expressed
LOC_Os07g40130	1633.14	345.13	2.2431	6.38e-239	1.03e-236	retrotransposon protein, putative, Ty3-gypsy subclass, expressed
LOC_Os10g38160	1390.81	223.37	2.6353	3.32e-236	5.29e-234	glutathione S-transferase, putative, expressed
LOC_Os02g50000	51.92	1179.69	-4.5061	2.04e-232	3.23e-230	GDSL-like lipase/acylhydrolase, putative, expressed
LOC_Os09g29710	15.48	2337.56	-7.2397	1.1e-221	1.7e-219	beta-expansin precursor, putative, expressed
LOC_Os07g48060	67.2	1090.33	-4.0236	2.81e-218	4.21e-216	peroxidase precursor, putative, expressed
LOC_Os09g17329	241.5	1404.57	-2.5416	1.87e-216	2.78e-214	expressed protein
LOC_Os12g36850	71.31	1040.07	-3.8702	2.08e-207	2.97e-205	pathogenesis-related Bet v I family protein, putative, expressed
LOC_Os10g40530	6555.4	531.75	3.6249	3.09e-205	4.39e-203	LTPL146 - Protease inhibitor/seed storage/LTP family protein precursor, expressed
LOC_Os02g54060	1446.23	290.95	2.314	9.26e-201	1.29e-198	chaperonin, putative, expressed
LOC_Os10g05980	1030.92	132.78	2.9527	5.48e-199	7.48e-197	POEI13 - Pollen Ole e I allergen and extensin family protein precursor, expressed
LOC_Os05g15630	238.57	1300.31	-2.4476	2.92e-197	3.96e-195	membrane associated DUF588 domain containing protein, putative, expressed
LOC_Os04g29680	199.26	1260.89	-2.6578	3.35e-195	4.43e-193	OsWAK38 - OsWAK receptor-like protein kinase, expressed
LOC_Os02g50740	1040.74	138.47	2.9114	1.39e-193	1.82e-191	WD domain, G-beta repeat domain containing protein, expressed
LOC_Os12g41690	66.85	988.87	-3.8903	1.53e-193	2e-191	membrane associated DUF588 domain containing protein, putative, expressed
LOC_Os07g02200	1385.18	295.65	2.2258	2.98e-192	3.82e-190	plastocyanin-like domain containing protein, putative, expressed
LOC_Os06g03970	1513.86	360.78	2.0682	3.07e-192	3.92e-190	receptor-like protein kinase 5 precursor, putative, expressed
LOC_Os10g06000	918.43	58.79	3.9632	1.46e-190	1.85e-188	POEI15 - Pollen Ole e I allergen and extensin family protein precursor, expressed
LOC_Os06g43600	859.98	28.48	4.9205	1.02e-188	1.27e-186	LTPL129 - Protease inhibitor/seed storage/LTP family protein precursor, expressed
LOC_Os09g27580	262.9	1318.76	-2.3269	1.19e-187	1.45e-185	potassium transporter, putative, expressed
LOC_Os02g36264	21.35	1229.31	-5.8469	1.46e-186	1.78e-184	terpene synthase, putative, expressed
LOC_Os06g48160	1029.38	150.67	2.774	2.16e-183	2.54e-181	glycosyl hydrolases family 16, putative, expressed
LOC_Os12g24790	875.56	23.27	5.2311	4.14e-183	4.86e-181	retrotransposon protein, putative, LINE subclass, expressed
LOC_Os10g39680	93.14	1022.55	-3.4605	6.9e-183	8.04e-181	CHIT14 - Chitinase family protein precursor, expressed
LOC_Os03g03910	1483.39	292.38	2.3401	1.28e-182	1.49e-180	catalase domain containing protein, expressed
LOC_Os06g39750	1063.99	193.76	2.4592	1.04e-174	1.16e-172	3-ketoacyl-CoA synthase, putative, expressed
LOC_Os02g36210	122.31	969.54	-2.9876	5.06e-174	5.6e-172	ent-kaurene synthase, chloroplast precursor, putative, expressed
LOC_Os04g54810	1312.21	286.02	2.2009	2.15e-172	2.35e-170	beta-D-xylosidase, putative, expressed
LOC_Os10g05970	766.16	64.5	3.5745	2.96e-170	3.18e-168	POEI12 - Pollen Ole e I allergen and extensin family protein precursor, expressed
LOC_Os09g25070	81.69	862.95	-3.4001	2.47e-166	2.58e-164	WRKY62, expressed
LOC_Os12g31860	881.96	124.8	2.8181	9.08e-165	9.38e-163	ureide permease, putative, expressed
LOC_Os10g40934	230.21	1165.93	-2.3376	2.05e-161	2.08e-159	flavonol synthase/flavanone 3-hydroxylase, putative, expressed
LOC_Os12g14480	254.99	1336.83	-2.3875	4.57e-161	4.6e-159	cysteine-rich receptor-like protein kinase 23 precursor, putative, expressed
LOC_Os01g41710	137734	30330.1	2.1831	2.08e-159	2.06e-157	chlorophyll A-B binding protein, putative, expressed
LOC_Os10g42040	145.53	953.63	-2.7122	2.32e-158	2.27e-156	expressed protein
LOC_Os09g37330	276.72	1213.05	-2.1326	5.47e-158	5.33e-156	OsSAUR39 - Auxin-responsive SAUR gene family member, expressed
LOC_Os06g37330	46.41	771.97	-4.0562	1.05e-157	1.02e-155	cytochrome P450, putative, expressed
LOC_Os11g37970	221.17	1084.47	-2.2947	9.06e-153	8.66e-151	WIP5 - Wound-induced protein precursor, expressed
LOC_Os03g37640	943.93	180.58	2.3848	1.36e-151	1.29e-149	MATE efflux family protein, putative, expressed
LOC_Os03g14654	722.93	19.42	5.2173	2.64e-148	2.47e-146	LTPL108 - Protease inhibitor/seed storage/LTP family protein precursor, expressed
LOC_Os10g41980	95.87	812.42	-3.0805	4.85e-148	4.53e-146	RALFL26 - Rapid ALkalinization Factor RALF family protein precursor, expressed
LOC_Os06g46500	760.51	76.88	3.296	2.81e-147	2.61e-145	monocopper oxidase, putative, expressed
LOC_Os04g30040	29.78	747.38	-4.6478	7.83e-146	7.17e-144	jacalin-like lectin domain containing protein, expressed
LOC_Os02g14160	768.61	106.31	2.8533	3.06e-144	2.77e-142	peroxidase precursor, putative, expressed
LOC_Os01g63540	33.08	733.5	-4.4824	5.73e-144	5.16e-142	cytochrome P450, putative, expressed
LOC_Os05g30700	741.64	96.59	2.9415	1.7e-143	1.52e-141	expressed protein
LOC_Os02g47510	963.84	179.41	2.4267	3.66e-140	3.22e-138	9-cis-epoxycarotenoid dioxygenase 1, chloroplast precursor, putative, expressed
LOC_Os11g44870	268.2	1117.4	-2.0595	8.01e-140	7.04e-138	expressed protein
LOC_Os08g07890	214.63	1059.32	-2.3055	1.1e-139	9.64e-138	NB-ARC domain containing protein, expressed
LOC_Os01g58550	752.13	102.76	2.8772	2.85e-139	2.49e-137	methyladenine glycosylase, putative, expressed
LOC_Os02g48450	29.16	710.54	-4.6099	4.47e-139	3.88e-137	xylem cysteine proteinase 2 precursor, putative, expressed
LOC_Os05g28780	26.1	727.84	-4.7997	7.4e-139	6.41e-137	GCRP10 - Glycine and cysteine rich family protein precursor, expressed
LOC_Os05g39990	686.75	85.84	2.9976	2.44e-138	2.09e-136	expansin precursor, putative, expressed
LOC_Os08g10150	37.67	682.04	-4.1822	2.93e-138	2.51e-136	SHR5-receptor-like kinase, putative, expressed
LOC_Os12g24320	133.17	868.13	-2.7072	4.08e-138	3.48e-136	ATPase 3, putative, expressed
LOC_Os03g53200	205.27	1042.94	-2.3492	3.73e-136	3.14e-134	OsCML4 - Calmodulin-related calcium sensor protein, expressed
LOC_Os06g46149	176.76	986.68	-2.4819	5.23e-136	4.39e-134	serine/arginine repetitive matrix protein 1, putative, expressed
LOC_Os01g09220	77.01	730.89	-3.2416	1.6e-132	1.32e-130	transposon protein, putative, CACTA, En/Spm sub-class, expressed
LOC_Os03g02920	894.39	190.34	2.2325	4.71e-132	3.87e-130	peroxidase precursor, putative, expressed
LOC_Os10g02480	293.92	1199.32	-2.0281	8.87e-129	7.08e-127	oxidoreductase, aldo/keto reductase family protein, putative, expressed
LOC_Os04g39350	60.78	648.47	-3.4155	1.91e-128	1.52e-126	heavy metal associated domain containing protein, expressed
LOC_Os03g04680	1141.94	282.53	2.0114	9.31e-128	7.35e-126	cytochrome P450, putative, expressed
LOC_Os01g21034	579.35	56.31	3.3657	3.64e-126	2.86e-124	pectinesterase, putative, expressed
LOC_Os02g41860	881.98	175.87	2.3257	5.21e-125	4.05e-123	aquaporin protein, putative, expressed
LOC_Os06g14630	24.61	644.3	-4.7069	1.78e-124	1.38e-122	GDSL-like lipase/acylhydrolase, putative, expressed
LOC_Os12g11980	91.37	729.55	-2.9928	2.99e-124	2.31e-122	expressed protein
LOC_Os12g28100	139.01	801.8	-2.532	1.18e-123	9.09e-122	NBS-LRR disease resistance protein, putative, expressed
LOC_Os12g26290	177.3	867.23	-2.2895	1.1e-122	8.38e-121	alpha-DOX2, putative, expressed
LOC_Os01g28790	173.07	862.99	-2.3161	1.3e-122	9.93e-121	PRAS-rich protein, putative, expressed
LOC_Os12g36110	87.84	711.48	-3.0113	1.48e-121	1.12e-119	calmodulin binding protein, putative, expressed
LOC_Os01g04280	43.84	590.21	-3.7515	5.76e-119	4.22e-117	calmodulin binding protein, putative, expressed
LOC_Os07g04990	753.29	135.84	2.4731	1.2e-118	8.74e-117	oxidoreductase, aldo/keto reductase family protein, putative, expressed
LOC_Os04g39610	583.03	56.27	3.3687	1.96e-118	1.42e-116	glycerophosphoryl diester phosphodiesterase family protein, putative, expressed
LOC_Os12g02300	903.7	219.58	2.0424	9.64e-118	6.9e-116	LTPL26 - Protease inhibitor/seed storage/LTP family protein precursor, expressed
LOC_Os06g38490	162.32	827.01	-2.3485	5.86e-117	4.13e-115	retrotransposon protein, putative, unclassified, expressed
LOC_Os11g30760	45.16	617.2	-3.7781	3.25e-115	2.25e-113	expressed protein
LOC_Os02g04430	62.72	613.42	-3.2915	8.95e-115	6.18e-113	STRUBBELIG-RECEPTOR FAMILY 1 precursor, putative, expressed
LOC_Os02g20360	11.02	845.18	-6.2575	2.16e-114	1.49e-112	tyrosine aminotransferase, putative, expressed
LOC_Os06g21210	188.78	838.91	-2.1513	3.04e-111	2.03e-109	glycine rich protein family protein, putative, expressed
LOC_Os01g44110	578.59	83.65	2.7897	1.25e-110	8.31e-109	serine/threonine-protein kinase, putative, expressed
LOC_Os10g04800	9.98	859.62	-6.4333	2.16e-109	1.42e-107	expressed protein
LOC_Os10g10130	92.51	633.51	-2.7802	4.93e-106	3.16e-104	OsWAK112d - OsWAK receptor-like protein kinase, expressed
LOC_Os12g03740	209.15	885.05	-2.0834	5.98e-106	3.82e-104	OsFBX438 - F-box domain containing protein, expressed
LOC_Os11g04560	133.39	770.84	-2.5278	2.51e-104	1.58e-102	calmodulin-like protein 1, putative, expressed
LOC_Os01g55000	513.5	54.92	3.2298	1.14e-103	7.08e-102	expressed protein
LOC_Os03g17790	135.45	697.74	-2.3648	1.6e-103	9.88e-102	OsRCI2-5 - Putative low temperature and salt responsive protein, expressed
LOC_Os01g42380	98.38	624.09	-2.6664	1.26e-102	7.72e-101	pleiotropic drug resistance protein, putative, expressed
LOC_Os10g36848	817.38	192.32	2.0879	1.47e-102	8.97e-101	cytochrome P450, putative, expressed
LOC_Os09g29540	79.07	573.89	-2.8584	4.15e-101	2.5e-99	OsWAK82 - OsWAK receptor-like cytoplasmic kinase OsWAK-RLCK, expressed
LOC_Os08g39330	5028.7	684.68	2.8773	1.08e-99	6.43e-98	skin secretory protein xP2 precursor, putative, expressed
LOC_Os11g40970	162.71	762.55	-2.228	6.62e-99	3.9e-97	receptor-like protein kinase precursor, putative, expressed
LOC_Os08g10310	71.44	564.93	-2.9836	1.83e-98	1.07e-96	SHR5-receptor-like kinase, putative, expressed
LOC_Os06g49770	484.88	59.14	3.0403	2.23e-98	1.31e-96	LTPL86 - Protease inhibitor/seed storage/LTP family protein precursor, expressed
LOC_Os06g14420	161.47	886.95	-2.4522	1e-97	5.87e-96	hydrolase, NUDIX family, domain containing protein, expressed
LOC_Os03g07450	732.5	177.43	2.0479	1.14e-96	6.58e-95	homeobox associated leucine zipper, putative, expressed
LOC_Os01g40310	756.56	176.91	2.1008	7.42e-96	4.25e-94	expressed protein
LOC_Os04g45720	491.41	65.53	2.9036	2.47e-95	1.4e-93	aldehyde dehydrogenase, putative, expressed
LOC_Os06g10230	726.6	180.95	2.0073	7.93e-94	4.46e-92	receptor-like protein kinase 5 precursor, putative, expressed
LOC_Os01g47070	100.05	594.26	-2.5653	2.69e-93	1.5e-91	glycosyl hydrolase, putative, expressed
LOC_Os05g46530	454.7	14.91	4.9521	7.53e-93	4.2e-91	invertase/pectin methylesterase inhibitor family protein, putative, expressed
LOC_Os09g29600	68.35	511.55	-2.9017	1.88e-92	1.04e-90	OsWAK85 - OsWAK receptor-like cytoplasmic kinase OsWAK-RLCK, expressed
LOC_Os11g26880	521.1	87.95	2.5677	3.1e-92	1.71e-90	RALFL14 - Rapid ALkalinization Factor RALF family protein precursor, expressed
LOC_Os03g29930	78.72	542.48	-2.7881	7.04e-92	3.86e-90	expressed protein
LOC_Os01g43480	152.18	692.36	-2.1847	7.99e-91	4.35e-89	AAA-type ATPase family protein, putative, expressed
LOC_Os03g24760	46.52	472.77	-3.3386	8.89e-91	4.83e-89	terpene synthase, putative, expressed
LOC_Os01g50100	76.93	531.09	-2.7911	1.65e-89	8.93e-88	ABC transporter, ATP-binding protein, putative, expressed
LOC_Os08g24310	34.48	436.22	-3.6567	1.02e-88	5.45e-87	receptor-like protein kinase precursor, putative, expressed
LOC_Os07g03710	66.32	546.8	-3.0326	5.9e-88	3.14e-86	SCP-like extracellular protein, expressed
LOC_Os06g20879	496.11	7.74	5.9971	1.35e-87	7.15e-86	expressed protein
LOC_Os07g28850	138.53	666.71	-2.2724	5.88e-87	3.1e-85	retrotransposon protein, putative, unclassified, expressed
LOC_Os04g52190	96.26	567.67	-2.5616	1.36e-85	7.08e-84	vacuolar-sorting receptor precursor, putative, expressed
LOC_Os06g46950	58.99	471.9	-2.9948	2.38e-85	1.23e-83	EF hand family protein, putative, expressed
LOC_Os07g37850	573.66	6.09	6.583	1.23e-84	6.36e-83	expressed protein
LOC_Os05g46020	61.18	466.74	-2.9323	1.55e-84	7.97e-83	WRKY7, expressed
LOC_Os10g39170	502.22	89.39	2.4902	1.89e-84	9.68e-83	peroxidase precursor, putative, expressed
LOC_Os07g46846	47.4	444.22	-3.2257	4.23e-84	2.16e-82	sex determination protein tasselseed-2, putative, expressed
LOC_Os06g45990	476.9	83.74	2.5106	1.48e-82	7.47e-81	patellin-5, putative, expressed
LOC_Os08g44360	369.67	26.54	3.7851	1.94e-82	9.74e-81	male sterility protein 2, putative, expressed
LOC_Os09g13400	102.9	547.2	-2.4121	2.42e-82	1.21e-80	expressed protein
LOC_Os07g48390	152.75	641.62	-2.0722	8.71e-82	4.32e-80	proline-rich protein, putative, expressed
LOC_Os02g37300	113.98	590.04	-2.3737	1.12e-81	5.52e-80	heavy metal associated domain containing protein, expressed
LOC_Os04g09900	7.01	626.79	-6.4849	2.1e-79	1.01e-77	ent-kaurene synthase, chloroplast precursor, putative, expressed
LOC_Os05g06970	98.17	543.1	-2.4735	3.21e-79	1.55e-77	peroxidase precursor, putative, expressed
LOC_Os08g24300	8.01	536.69	-6.0509	4.25e-78	2.01e-76	expressed protein
LOC_Os07g39350	158.49	674.74	-2.091	4.47e-78	2.11e-76	transporter family protein, putative, expressed
LOC_Os10g34930	97.04	515.93	-2.4126	5.26e-78	2.47e-76	secretory protein, putative, expressed
LOC_Os04g39320	47.26	409	-3.116	2.4e-77	1.12e-75	expressed protein
LOC_Os02g49870	516.66	109.29	2.2409	3.57e-77	1.66e-75	expressed protein
LOC_Os01g51670	43.47	402.96	-3.2122	5.64e-77	2.63e-75	expressed protein
LOC_Os03g56820	415.08	64.51	2.685	1.42e-75	6.47e-74	fatty acid hydroxylase, putative, expressed
LOC_Os02g57350	21.99	365.09	-4.0471	2.61e-75	1.19e-73	expressed protein
LOC_Os10g33370	394.71	7.5	5.7233	3.61e-75	1.64e-73	3-ketoacyl-CoA synthase precursor, putative, expressed
LOC_Os05g12580	337.8	10.73	4.9732	5.43e-75	2.46e-73	expressed protein
LOC_Os02g53720	445.69	79.32	2.4912	2.02e-74	9.12e-73	phytosulfokine receptor precursor, putative, expressed
LOC_Os04g39360	12.06	412.84	-5.0877	2.76e-74	1.24e-72	heavy metal transport/detoxification protein, putative, expressed
LOC_Os06g04150	416.74	67.62	2.6244	2.85e-73	1.27e-71	magnesium-protoporphyrin O-methyltransferase, putative, expressed
LOC_Os06g36390	58.49	410.39	-2.8096	1.25e-72	5.49e-71	expressed protein
LOC_Os04g52310	71.14	439.63	-2.6283	2.66e-72	1.17e-70	metal cation transporter, putative, expressed
LOC_Os01g72530	32.86	375.15	-3.5043	3.21e-72	1.41e-70	OsCML31 - Calmodulin-related calcium sensor protein, expressed
LOC_Os01g02130	35.21	379.48	-3.4267	3.22e-72	1.41e-70	expressed protein
LOC_Os05g07820	312.35	19.35	4.0268	8.31e-72	3.61e-70	leucine-rich repeat receptor protein kinase EXS precursor, putative, expressed
LOC_Os11g25330	487.35	104.01	2.2285	1.26e-71	5.46e-70	nucleoside-triphosphatase, putative, expressed
LOC_Os01g60740	311.93	15.08	4.3825	6.03e-71	2.58e-69	LTPL16 - Protease inhibitor/seed storage/LTP family protein precursor, expressed
LOC_Os11g27400	319.56	18.49	4.1074	7.75e-71	3.31e-69	glycosyl hydrolase, putative, expressed
LOC_Os08g13570	125.36	545.98	-2.1238	9.99e-71	4.26e-69	exo70 exocyst complex subunit family protein, putative, expressed
LOC_Os01g14140	405.76	59.81	2.7628	1.46e-70	6.19e-69	X8 domain containing protein, expressed
LOC_Os05g05680	72.18	441.51	-2.6073	1.84e-70	7.8e-69	1-aminocyclopropane-1-carboxylate oxidase, putative, expressed
LOC_Os08g41290	540	128.5	2.0702	3.32e-70	1.4e-68	AIR12, putative, expressed
LOC_Os07g35390	86.76	470.86	-2.4377	1.19e-69	4.97e-68	TKL_IRAK_DUF26-lc.17 - DUF26 kinases have homology to DUF26 containing loci, expressed
LOC_Os03g49720	573.08	139.65	2.0378	2.88e-69	1.2e-67	PAP fibrillin family domain containing protein, expressed
LOC_Os01g13590	386.17	49.53	2.9655	4.24e-69	1.76e-67	isoflavone reductase homolog IRL, putative, expressed
LOC_Os07g05840	304.24	28.86	3.4048	7.66e-68	3.13e-66	expressed protein
LOC_Os01g11700	467.25	90.64	2.367	8.03e-68	3.28e-66	GDSL-like lipase/acylhydrolase, putative, expressed
LOC_Os01g42190	517.33	128.19	2.013	1.76e-67	7.15e-66	heat shock protein DnaJ, putative, expressed
LOC_Os03g62010	118.83	512.46	-2.1075	2.29e-67	9.3e-66	harpin-induced protein 1 domain containing protein, expressed
LOC_Os11g41034	60.53	409.52	-2.7668	2.43e-67	9.86e-66	expressed protein
LOC_Os10g40090	585.55	4.45	7.0291	3.96e-67	1.6e-65	expansin precursor, putative, expressed
LOC_Os01g66840	17.42	324.9	-4.2292	4.13e-67	1.67e-65	pectinacetylesterase domain containing protein, expressed
LOC_Os01g21970	375	31.23	3.582	4.43e-67	1.79e-65	protein kinase, putative, expressed
LOC_Os09g13440	60.33	400.63	-2.73	1.06e-66	4.27e-65	expressed protein
LOC_Os02g11040	316.51	16.86	4.2407	1.65e-66	6.61e-65	expressed protein
LOC_Os03g46070	16.7	324.35	-4.2895	1.96e-66	7.86e-65	thaumatin, putative, expressed
LOC_Os01g42520	656.68	153.03	2.1014	3.5e-66	1.4e-64	expressed protein
LOC_Os10g40430	885.57	2.68	8.3637	7.59e-66	3.02e-64	LTPL139 - Protease inhibitor/seed storage/LTP family protein precursor, expressed
LOC_Os02g36140	8.51	391.97	-5.5322	9.36e-66	3.73e-64	terpene synthase, putative, expressed
LOC_Os03g43100	1085.93	2.46	8.8267	9.91e-66	3.94e-64	expressed protein
LOC_Os12g38170	400.16	70.18	2.5116	2e-65	7.91e-64	osmotin, putative, expressed
LOC_Os11g02130	71.59	425.24	-2.5728	8.86e-65	3.49e-63	peroxidase precursor, putative, expressed
LOC_Os09g25570	311.57	34.95	3.156	1.09e-64	4.28e-63	aspartic proteinase, putative, expressed
LOC_Os01g02060	271.08	14.17	4.2682	2.2e-64	8.57e-63	TOO MANY MOUTHS precursor, putative, expressed
LOC_Os11g10470	32.75	325.85	-3.3137	2.82e-64	1.1e-62	expressed protein
LOC_Os01g14880	27.97	318.79	-3.5092	3.38e-64	1.31e-62	expressed protein
LOC_Os01g50170	19.57	312.74	-4.002	3.88e-64	1.51e-62	eukaryotic aspartyl protease domain containing protein, expressed
LOC_Os07g06834	276.16	12.18	4.4951	5.36e-64	2.08e-62	expressed protein
LOC_Os03g64170	319.46	42.79	2.9017	2.66e-63	1.03e-61	GDSL-like lipase/acylhydrolase, putative, expressed
LOC_Os06g18000	93.17	450.13	-2.2766	1.04e-62	3.98e-61	protein kinase domain containing protein, expressed
LOC_Os03g08790	387.8	4.73	6.3414	4.09e-62	1.56e-60	aspartic proteinase nepenthesin precursor, putative, expressed
LOC_Os04g30010	29.86	332.35	-3.4644	5.11e-62	1.94e-60	OsWAK45 - OsWAK receptor-like protein kinase, expressed
LOC_Os03g05270	119.31	498.7	-2.0641	5.88e-62	2.24e-60	RING finger and CHY zinc finger domain-containing protein 1, putative, expressed
LOC_Os06g12120	112.21	494.84	-2.1431	6.45e-62	2.45e-60	BRASSINOSTEROID INSENSITIVE 1-associated receptor kinase 1 precursor, putative, expressed
LOC_Os03g05880	353.38	52.59	2.7435	8.18e-62	3.1e-60	monooxygenase, putative, expressed
LOC_Os03g42630	41.23	345.08	-3.0636	8.8e-62	3.33e-60	No apical meristem protein, putative, expressed
LOC_Os08g35020	355.16	60.15	2.5586	1.7e-61	6.42e-60	retrotransposon protein, putative, unclassified, expressed
LOC_Os09g34920	377.11	60.07	2.6579	2.96e-61	1.11e-59	glycosyl hydrolase family 29, putative, expressed
LOC_Os06g41060	279.01	25.55	3.4427	3.9e-61	1.46e-59	helix-loop-helix DNA-binding, putative, expressed
LOC_Os06g22919	118.78	483.67	-2.0244	4.78e-61	1.78e-59	DEFL9 - Defensin and Defensin-like DEFL family, expressed
LOC_Os02g16500	297.7	7.69	5.3129	1.2e-60	4.46e-59	expressed protein
LOC_Os01g72290	299.7	35.98	3.0529	1.27e-60	4.73e-59	expressed protein
LOC_Os04g27790	368.9	70.01	2.3982	5.46e-60	2.01e-58	terpene synthase, putative, expressed
LOC_Os07g03900	36.13	311.49	-3.1091	1.18e-59	4.34e-58	lectin-like receptor kinase, putative, expressed
LOC_Os02g02450	296.46	33.02	3.1712	1.75e-59	6.39e-58	transposon protein, putative, unclassified, expressed
LOC_Os10g30290	12.11	294.99	-4.6023	2.59e-59	9.46e-58	GDSL-like lipase/acylhydrolase, putative, expressed
LOC_Os04g32920	68.52	408.43	-2.5748	2.59e-59	9.46e-58	potassium transporter, putative, expressed
LOC_Os02g17400	36.28	311.97	-3.0993	3.16e-59	1.15e-57	leucine rich repeat protein, putative, expressed
LOC_Os01g19220	357.22	57.15	2.639	3.84e-59	1.39e-57	beta-D-xylosidase, putative, expressed
LOC_Os07g34040	10.34	325.98	-4.9806	3.97e-59	1.44e-57	harpin-induced protein 1 domain containing protein, expressed
LOC_Os07g09760	456.76	3.64	6.9927	4.44e-59	1.61e-57	retrotransposon protein, putative, unclassified, expressed
LOC_Os07g11739	17.74	283.79	-4.0037	5.13e-59	1.85e-57	cytochrome P450, putative, expressed
LOC_Os03g01270	408.45	93.75	2.1223	4.49e-58	1.6e-56	expansin precursor, putative, expressed
LOC_Os11g44560	25.41	282.75	-3.4761	9.01e-58	3.19e-56	protein kinase domain containing protein, expressed
LOC_Os01g46350	307.97	38.75	2.9818	1.13e-57	4e-56	proteins of unknown function domain containing protein, expressed
LOC_Os04g03050	391.39	76.39	2.3597	1.36e-57	4.8e-56	OsSub34 - Putative Subtilisin homologue, expressed
LOC_Os11g04830	56.21	356.93	-2.6656	5.02e-57	1.76e-55	embryogenesis transmembrane protein, putative, expressed
LOC_Os10g38360	51.24	338.81	-2.719	5.06e-57	1.77e-55	glutathione S-transferase, putative, expressed
LOC_Os05g44200	415.89	3.64	6.8563	1.29e-56	4.46e-55	GDSL-like lipase/acylhydrolase, putative, expressed
LOC_Os02g04170	38.41	305.89	-2.9962	1.4e-56	4.83e-55	L-aspartate oxidase 1, putative, expressed
LOC_Os11g43990	67.68	376.49	-2.481	1.87e-56	6.45e-55	expressed protein
LOC_Os11g04954	247.36	20.28	3.6059	5.15e-56	1.77e-54	DNA repair protein Rad51, putative, expressed
LOC_Os10g28080	11.26	278.98	-4.6136	1.57e-55	5.33e-54	glycosyl hydrolase, putative, expressed
LOC_Os06g13700	253.24	24.86	3.3384	1.74e-55	5.92e-54	hypothetical protein
LOC_Os01g05840	312.09	52.46	2.5752	1.78e-55	6.02e-54	oxidoreductase, short chain dehydrogenase/reductase family domain containing family, expressed
LOC_Os04g10160	25.57	277.84	-3.4327	2.4e-55	8.12e-54	cytochrome P450, putative, expressed
LOC_Os10g27480	252.12	14.07	4.1645	3.95e-55	1.33e-53	expressed protein
LOC_Os11g02369	132.42	563.2	-2.0928	8.9e-55	2.98e-53	LTPL7 - Protease inhibitor/seed storage/LTP family protein precursor, expressed
LOC_Os09g04310	20.54	261.72	-3.6666	3.44e-54	1.14e-52	expressed protein
LOC_Os06g15620	259.62	26.19	3.3171	5.79e-54	1.91e-52	GASR7 - Gibberellin-regulated GASA/GAST/Snakin family protein precursor, expressed
LOC_Os04g01470	6.93	315.15	-5.4942	6.12e-54	2.01e-52	O-methyltransferase, putative, expressed
LOC_Os02g57110	272.48	22.64	3.5745	7.25e-54	2.38e-52	GDSL-like lipase/acylhydrolase, putative, expressed
LOC_Os02g37330	47.43	313.5	-2.7304	2.2e-53	7.18e-52	heavy metal associated domain containing protein, expressed
LOC_Os02g17710	75.98	369.68	-2.2845	6.1e-53	1.97e-51	receptor-like protein kinase 5 precursor, putative, expressed
LOC_Os01g49320	17.14	267.39	-3.9767	7.85e-53	2.53e-51	glycosyl hydrolase, putative, expressed
LOC_Os04g09920	16.29	250.84	-3.9515	1.49e-52	4.77e-51	cytochrome P450, putative, expressed
LOC_Os01g10850	243.49	7.27	5.0831	4.95e-52	1.58e-50	peroxidase precursor, putative, expressed
LOC_Os12g04360	62.72	338.96	-2.4302	5.9e-52	1.88e-50	calmodulin-like protein 1, putative, expressed
LOC_Os02g48360	375.69	78.61	2.2584	3.56e-51	1.12e-49	pyrophosphate--fructose 6-phosphate 1-phosphotransferase subunit alpha, putative, expressed
LOC_Os03g50280	281.48	42.8	2.7255	3.74e-51	1.18e-49	GLTP domain containing protein, putative, expressed
LOC_Os06g04850	247.98	5.74	5.4471	6.13e-51	1.93e-49	homeobox associated leucine zipper, putative, expressed
LOC_Os08g24200	41.85	300.62	-2.8431	3.18e-50	9.88e-49	expressed protein
LOC_Os04g41640	129.86	537.96	-2.0505	6.09e-50	1.89e-48	HEV2 - Hevein family protein precursor, expressed
LOC_Os07g32660	228.14	25.2	3.1827	1.51e-49	4.65e-48	monocopper oxidase, putative, expressed
LOC_Os10g05820	243.79	5.58	5.4259	2.32e-49	7.13e-48	POEI5 - Pollen Ole e I allergen and extensin family protein precursor, expressed
LOC_Os04g55280	353.42	78.71	2.1641	3e-49	9.18e-48	expressed protein
LOC_Os01g05870	39.6	279.54	-2.815	3.22e-49	9.85e-48	receptor kinase, putative, expressed
LOC_Os08g27170	6.31	280.86	-5.4865	3.08e-48	9.26e-47	calmodulin binding protein, putative, expressed
LOC_Os01g74040	99.23	402.99	-2.0171	3.75e-48	1.12e-46	zinc finger, RING-type, putative, expressed
LOC_Os04g52880	354.85	81.58	2.1248	1.01e-47	3e-46	expressed protein
LOC_Os01g09410	353.92	83.84	2.0788	1.27e-47	3.77e-46	expressed protein
LOC_Os03g42730	71.78	346.84	-2.272	1.31e-47	3.89e-46	expressed protein
LOC_Os10g35930	353.73	84.16	2.07	4.86e-47	1.43e-45	OsPLIM2c - LIM domain protein, putative actin-binding protein and transcription factor, expressed
LOC_Os10g05930	242.7	5.61	5.4218	4.97e-47	1.45e-45	POEI10 - Pollen Ole e I allergen and extensin family protein precursor, expressed
LOC_Os03g11210	283.49	53.88	2.3925	1.26e-46	3.66e-45	DUF538 domain containing protein, putative, expressed
LOC_Os02g42190	21.27	226.65	-3.4087	3.82e-46	1.1e-44	OsWAK16 - OsWAK receptor-like protein kinase, expressed
LOC_Os09g24580	102.57	415.97	-2.0184	4.48e-46	1.29e-44	EF hand family protein, putative, expressed
LOC_Os01g49910	24.66	231.24	-3.2279	1.01e-45	2.9e-44	expressed protein
LOC_Os08g07080	9.17	230.52	-4.6478	1.44e-45	4.11e-44	terpene synthase, putative, expressed
LOC_Os10g38700	58.74	308.55	-2.3973	1.62e-45	4.62e-44	glutathione S-transferase, putative, expressed
LOC_Os09g15480	188.96	11.34	4.0574	5.4e-45	1.52e-43	Ser/Thr-rich protein T10 in DGCR region, putative, expressed
LOC_Os11g10120	20.6	219.55	-3.4125	6.25e-45	1.75e-43	expressed protein
LOC_Os01g11710	293.19	60.61	2.278	8.21e-45	2.29e-43	GDSL-like lipase/acylhydrolase, putative, expressed
LOC_Os10g39100	22.4	225.11	-3.3251	2.06e-44	5.71e-43	uncharacterized Cys-rich domain containing protein, putative, expressed
LOC_Os07g14740	12.2	210.58	-4.1151	3.91e-43	1.06e-41	harpin-induced protein 1 domain containing protein, expressed
LOC_Os09g25810	182.75	10.63	4.1216	5.62e-43	1.51e-41	nodulin, putative, expressed
LOC_Os07g35004	33.73	237.93	-2.8134	9.99e-43	2.67e-41	TKL_IRAK_DUF26-la.4 - DUF26 kinases have homology to DUF26 containing loci, expressed
LOC_Os01g26390	44.71	261.68	-2.5441	1.75e-42	4.63e-41	TKL_IRAK_DUF26-lh.1 - DUF26 kinases have homology to DUF26 containing loci, expressed
LOC_Os01g62830	45.01	263.21	-2.5502	1.4e-41	3.66e-40	expressed protein
LOC_Os06g09340	196.74	18.74	3.3883	1.93e-41	5.03e-40	pectinesterase, putative, expressed
LOC_Os01g71170	177.4	7.33	4.5737	3.07e-41	7.95e-40	classical arabinogalactan protein 26 precursor, putative, expressed
LOC_Os11g02330	181.19	5.91	4.9243	3.18e-41	8.21e-40	LTPL22 - Protease inhibitor/seed storage/LTP family protein precursor, expressed
LOC_Os03g13030	319.77	72.71	2.1351	4.27e-41	1.1e-39	lecithin cholesterol acyltransferase, putative, expressed
LOC_Os02g29774	231.46	38.5	2.5927	1.34e-40	3.42e-39	expressed protein
LOC_Os01g60930	42.98	255.45	-2.5675	1.51e-40	3.85e-39	expressed protein
LOC_Os01g42294	352.48	88.09	2.0043	1.19e-39	2.98e-38	inactive receptor kinase At2g26730 precursor, putative, expressed
LOC_Os02g30540	26.08	212.35	-3.024	1.27e-39	3.19e-38	protein kinase, putative, expressed
LOC_Os04g10060	13.78	189.51	-3.7945	1.95e-39	4.87e-38	ent-kaurene synthase, chloroplast precursor, putative, expressed
LOC_Os07g17689	198.62	26.97	2.8829	2.95e-39	7.33e-38	expressed protein
LOC_Os06g11210	12.1	184.1	-3.9228	4.88e-39	1.21e-37	12-oxophytodienoate reductase, putative, expressed
LOC_Os03g19170	29.69	215.76	-2.8562	5.02e-39	1.24e-37	GCRP7 - Glycine and cysteine rich family protein precursor, expressed
LOC_Os10g03100	41.99	247.92	-2.5539	1.51e-38	3.69e-37	Cf2/Cf5 disease resistance protein, putative, expressed
LOC_Os12g30824	2.15	477.23	-7.7553	2.21e-38	5.37e-37	terpene synthase, putative, expressed
LOC_Os01g41120	251.15	52.68	2.2533	2.3e-38	5.59e-37	retrotransposon protein, putative, Ty3-gypsy subclass, expressed
LOC_Os12g06660	187.94	4.25	5.4889	3.6e-38	8.66e-37	actin, putative, expressed
LOC_Os11g36790	373.51	1.76	7.7035	1.59e-37	3.76e-36	OsFBO6 - F-box and other domain containing protein, expressed
LOC_Os01g73200	12.45	177.55	-3.8268	1.95e-37	4.6e-36	peroxidase precursor, putative, expressed
LOC_Os10g05860	163.6	5.06	5.0094	3.94e-37	9.26e-36	POEI7 - Pollen Ole e I allergen and extensin family protein precursor, putative, expressed
LOC_Os02g51320	155.42	7.75	4.3225	3.95e-37	9.28e-36	helix-loop-helix DNA-binding domain containing protein, expressed
LOC_Os06g07040	59.39	265	-2.1594	6.69e-37	1.56e-35	OsIAA20 - Auxin-responsive Aux/IAA gene family member, expressed
LOC_Os07g34006	185.72	23.92	2.9448	6.96e-37	1.62e-35	transporter family protein, putative, expressed
LOC_Os09g17810	164.44	5.21	4.9407	9.24e-37	2.15e-35	leucine zipper protein-like, putative, expressed
LOC_Os06g40170	193.07	28.52	2.7532	1.37e-36	3.16e-35	phospholipase D, putative, expressed
LOC_Os06g47600	155.69	8.04	4.2696	1.41e-36	3.27e-35	thaumatin family domain containing protein, expressed
LOC_Os01g40870	35.83	220.85	-2.6277	2.09e-36	4.82e-35	aldehyde dehydrogenase, putative, expressed
LOC_Os07g33280	59.53	273.5	-2.2031	3.71e-36	8.48e-35	expressed protein
LOC_Os03g04070	27.02	196.9	-2.8703	1.09e-35	2.48e-34	no apical meristem protein, putative, expressed
LOC_Os02g14840	159.31	15.81	3.3303	1.35e-35	3.06e-34	potassium channel KAT1, putative, expressed
LOC_Os01g64110	51.12	247.04	-2.2777	2.04e-35	4.59e-34	glycosyl hydrolase, putative, expressed
LOC_Os11g26340	209.11	38.27	2.4574	5.83e-35	1.3e-33	RALFL24 - Rapid ALkalinization Factor RALF family protein precursor, expressed
LOC_Os07g42730	7.46	170.69	-4.5313	6.98e-35	1.55e-33	EF hand family protein, expressed
LOC_Os03g47620	242.62	54.31	2.1594	1.12e-34	2.47e-33	ankyrin, putative, expressed
LOC_Os02g45710	45.33	240.06	-2.3969	1.42e-34	3.13e-33	zinc finger, C3HC4 type domain containing protein, expressed
LOC_Os02g37290	71.16	285.28	-2.0007	1.47e-34	3.24e-33	heavy metal associated domain containing protein, expressed
LOC_Os04g37770	155.82	14.46	3.4178	1.49e-34	3.29e-33	transposon protein, putative, CACTA, En/Spm sub-class, expressed
LOC_Os07g29750	194.94	33.33	2.5537	1.73e-34	3.8e-33	glycosyl hydrolases family 16, putative, expressed
LOC_Os05g31620	60.71	317.75	-2.3899	1.96e-34	4.32e-33	OsCML15 - Calmodulin-related calcium sensor protein, expressed
LOC_Os07g01110	67.09	284.62	-2.086	1.99e-34	4.36e-33	laccase precursor protein, putative, expressed
LOC_Os05g44900	64.02	272.88	-2.0906	2.38e-34	5.21e-33	expressed protein
LOC_Os02g07900	216.37	35.52	2.6054	2.89e-34	6.32e-33	ANTH/ENTH domain containing protein, putative, expressed
LOC_Os09g23530	7.82	167.85	-4.4365	3.33e-34	7.26e-33	dehydrogenase, putative, expressed
LOC_Os06g34840	27.57	205.11	-2.8919	6.83e-34	1.48e-32	LTPL5 - Protease inhibitor/seed storage/LTP family protein precursor, putative, expressed
LOC_Os09g29690	1.51	663.7	-8.8157	7.66e-34	1.66e-32	beta-expansin precursor, putative, expressed
LOC_Os11g40930	6.15	169.95	-4.7662	8.68e-34	1.87e-32	expressed protein
LOC_Os03g37840	36.59	211.32	-2.5345	1.48e-33	3.18e-32	potassium transporter, putative, expressed
LOC_Os01g55150	209.51	2.39	6.4533	3.5e-33	7.46e-32	bZIP transcription factor domain containing protein, expressed
LOC_Os01g36294	11.9	162.56	-3.7841	6.05e-33	1.28e-31	cytochrome P450, putative, expressed
LOC_Os03g08320	14.66	163.35	-3.4713	6.09e-33	1.29e-31	ZIM domain containing protein, putative, expressed
LOC_Os01g36350	38.8	208.1	-2.4264	7.17e-33	1.52e-31	cytochrome P450, putative, expressed
LOC_Os12g27220	10.62	156.93	-3.8798	9.7e-33	2.04e-31	transferase family protein, putative, expressed
LOC_Os05g13770	37.47	210.38	-2.4959	1.29e-32	2.7e-31	RNA polymerase Rpb7, N-terminal domain containing protein, expressed
LOC_Os02g46210	32.06	195.79	-2.6121	4.42e-32	9.12e-31	DUF581 domain containing protein, expressed
LOC_Os04g10000	8.47	151.44	-4.1593	5.41e-32	1.12e-30	sex determination protein tasselseed-2, putative, expressed
LOC_Os08g44660	142.59	12.16	3.5432	5.51e-32	1.14e-30	EF hand family protein, putative, expressed
LOC_Os04g53850	20.73	170.47	-3.0467	5.52e-32	1.14e-30	leucoanthocyanidin reductase, putative, expressed
LOC_Os07g23410	5.81	158.25	-4.7496	6.07e-32	1.25e-30	fatty acid desaturase, putative, expressed
LOC_Os01g39990	18.78	173.18	-3.2071	7.16e-32	1.47e-30	expressed protein
LOC_Os11g04960	251.45	1.76	7.133	9.18e-32	1.87e-30	no apical meristem protein, putative, expressed
LOC_Os12g36940	15.8	157.64	-3.3155	1.57e-31	3.19e-30	calmodulin binding protein, putative, expressed
LOC_Os01g43750	15.82	152.82	-3.2714	9.88e-31	1.96e-29	cytochrome P450 72A1, putative, expressed
LOC_Os08g24630	7.69	144.38	-4.2236	1.26e-30	2.49e-29	protein kinase domain containing protein, expressed
LOC_Os12g38300	23.15	170.66	-2.8963	1.37e-30	2.69e-29	metallothionein, putative, expressed
LOC_Os04g43800	16.11	152.47	-3.2367	2.01e-30	3.94e-29	phenylalanine ammonia-lyase, putative, expressed
LOC_Os11g47310	19.84	159.72	-3.0075	2.91e-30	5.67e-29	receptor kinase-like protein, identical, putative, expressed
LOC_Os03g05750	50.12	229.65	-2.1917	3.24e-30	6.31e-29	heavy-metal-associated domain-containing protein, putative, expressed
LOC_Os02g05670	140.28	3.52	5.2911	3.33e-30	6.47e-29	expressed protein
LOC_Os11g29420	192.84	38.76	2.3113	4.25e-30	8.23e-29	LTPL30 - Protease inhibitor/seed storage/LTP family protein precursor, putative, expressed
LOC_Os09g27890	129.08	6.64	4.2939	5.73e-30	1.11e-28	lysM domain-containing GPI-anchored protein precursor, putative, expressed
LOC_Os11g03300	48.57	236.66	-2.2858	5.92e-30	1.14e-28	NAC domain transcription factor, putative, expressed
LOC_Os09g37480	170.02	28.95	2.5624	8.27e-30	1.59e-28	OsSAUR53 - Auxin-responsive SAUR gene family member, expressed
LOC_Os04g57350	133.66	12.82	3.3806	8.68e-30	1.67e-28	EH domain-containing protein 1, putative, expressed
LOC_Os06g20790	9.22	139.81	-3.9246	8.91e-30	1.71e-28	SAM dependent carboxyl methyltransferase, putative, expressed
LOC_Os06g47470	16.4	151.42	-3.1963	1.03e-29	1.97e-28	TKL_IRAK_DUF26-lh.2 - DUF26 kinases have homology to DUF26 containing loci, expressed
LOC_Os02g08220	267.09	1.49	7.4816	1.06e-29	2.04e-28	expressed protein
LOC_Os02g14910	121.69	5.71	4.4197	1.58e-29	3.01e-28	bZIP transcription factor family protein, putative, expressed
LOC_Os04g43670	188.87	38.07	2.3117	1.93e-29	3.66e-28	expressed protein
LOC_Os09g10010	58.37	236.26	-2.0202	3.01e-29	5.7e-28	expressed protein
LOC_Os07g03040	18.49	152.55	-3.05	3.86e-29	7.26e-28	expressed protein
LOC_Os01g04480	36.04	187.41	-2.3783	4.56e-29	8.55e-28	expressed protein
LOC_Os02g35490	29.44	173.04	-2.5552	5e-29	9.36e-28	MLO domain containing protein, putative, expressed
LOC_Os02g46680	218.72	49.6	2.1364	5.99e-29	1.12e-27	multidrug resistance protein, putative, expressed
LOC_Os02g03130	1.83	302.55	-7.3603	6.38e-29	1.19e-27	expressed protein
LOC_Os02g18070	6.97	134.96	-4.2707	6.72e-29	1.25e-27	NB-ARC domain containing protein, expressed
LOC_Os03g21710	3.78	166.51	-5.4946	9.24e-29	1.71e-27	WRKY79, expressed
LOC_Os07g40900	134.92	15.4	3.14	1.02e-28	1.89e-27	retrotransposon protein, putative, unclassified, expressed
LOC_Os03g17760	247.21	1.46	7.3695	1.52e-28	2.81e-27	RNA recognition motif containing protein, putative, expressed
LOC_Os09g04339	9.46	134.19	-3.8123	3.93e-28	7.18e-27	expressed protein
LOC_Os11g02540	30.19	170.44	-2.4974	4.56e-28	8.3e-27	WRKY50, expressed
LOC_Os04g41250	124.52	12.17	3.3477	5.7e-28	1.03e-26	armadillo/beta-catenin repeat family protein, putative, expressed
LOC_Os03g62270	176.44	36.36	2.2833	6.16e-28	1.12e-26	MATE efflux family protein, putative, expressed
LOC_Os12g33300	5.56	133.43	-4.5929	9.31e-28	1.68e-26	integral membrane protein DUF6 containing protein, expressed
LOC_Os01g06620	318.99	1.21	8.0595	9.98e-28	1.8e-26	expressed protein
LOC_Os01g72510	307.24	1.21	8.006	1.12e-27	2.02e-26	eukaryotic aspartyl protease domain containing protein, expressed
LOC_Os09g37540	52.77	218.55	-2.0505	1.18e-27	2.12e-26	uncharacterized protein PA4923, putative, expressed
LOC_Os12g02020	116.66	5.02	4.525	1.28e-27	2.29e-26	expressed protein
LOC_Os09g25860	116.98	4.18	4.8059	1.32e-27	2.37e-26	expressed protein
LOC_Os06g03390	123.75	3.93	4.99	1.43e-27	2.56e-26	expressed protein
LOC_Os01g24500	4.03	144.95	-5.1625	1.62e-27	2.89e-26	expressed protein
LOC_Os05g14370	23.02	158.48	-2.792	1.69e-27	3.01e-26	WRKY82, expressed
LOC_Os11g05800	24.35	164.59	-2.7568	1.74e-27	3.09e-26	HVA22, putative, expressed
LOC_Os03g18110	134.41	15.19	3.1439	2.63e-27	4.65e-26	proteins of unknown function domain containing protein, putative, expressed
LOC_Os01g27050	199.21	47.71	2.0608	4.35e-27	7.64e-26	flavin-containing monooxygenase family protein, putative, expressed
LOC_Os04g10010	6.68	148.88	-4.4851	5.52e-27	9.66e-26	sex determination protein tasselseed-2, putative, expressed
LOC_Os05g50260	129.98	14.59	3.172	6.22e-27	1.09e-25	polygalacturonase, putative, expressed
LOC_Os04g46110	112.34	8.21	3.7948	9.85e-27	1.71e-25	fibroin heavy chain precursor, putative, expressed
LOC_Os04g49194	4.06	138.37	-5.0948	1.07e-26	1.85e-25	naringenin,2-oxoglutarate 3-dioxygenase, putative, expressed
LOC_Os01g49614	53.02	215.03	-2.0266	1.09e-26	1.89e-25	Protein kinase domain containing protein, expressed
LOC_Os06g35520	15.85	138.2	-3.1241	1.15e-26	1.99e-25	peroxidase precursor, putative, expressed
LOC_Os01g14850	151.86	2.12	6.182	1.31e-26	2.27e-25	MFS18 protein precursor, putative, expressed
LOC_Os06g47530	31.86	173.14	-2.4372	1.34e-26	2.33e-25	TKL_IRAK_DUF26-lh.6 - DUF26 kinases have homology to DUF26 containing loci, expressed
LOC_Os04g21350	32.26	171.76	-2.4199	2e-26	3.43e-25	flowering promoting factor-like 1, putative, expressed
LOC_Os09g08720	123.85	15.02	3.0483	2.21e-26	3.79e-25	cinnamoyl CoA reductase, putative, expressed
LOC_Os06g38764	47.33	198.57	-2.0653	2.87e-26	4.9e-25	expressed protein
LOC_Os04g32740	19.65	142.07	-2.8601	3.6e-26	6.12e-25	hydrolase, NUDIX family, domain containing protein, expressed
LOC_Os07g05450	113.02	5.05	4.4799	4.35e-26	7.36e-25	sulfotransferase domain containing protein, expressed
LOC_Os03g52390	37.18	174.69	-2.2315	8.19e-26	1.37e-24	PIII1 - Proteinase inhibitor II family protein precursor, expressed
LOC_Os11g42510	143.06	24.98	2.5237	1.63e-25	2.7e-24	tyrosine aminotransferase, putative, expressed
LOC_Os03g64340	183.26	42.46	2.104	2.58e-25	4.26e-24	heavy metal-associated domain containing protein, expressed
LOC_Os07g49000	128.6	2.41	5.7479	2.98e-25	4.92e-24	DNAJ heat shock N-terminal domain-containing protein, putative, expressed
LOC_Os05g08900	10.32	122.08	-3.5635	3.27e-25	5.38e-24	expressed protein
LOC_Os09g19160	6.12	120.76	-4.2754	4.37e-25	7.17e-24	serine/threonine-protein kinase, putative, expressed
LOC_Os02g06130	8.47	116.32	-3.7803	4.85e-25	7.94e-24	phytosulfokine receptor precursor, putative, expressed
LOC_Os03g13570	112.4	2.98	5.2353	9.53e-25	1.55e-23	glycosyl hydrolases family 16, putative, expressed
LOC_Os02g12420	8.32	116.93	-3.7926	1.18e-24	1.9e-23	receptor-like protein kinase precursor, putative, expressed
LOC_Os10g07290	130.57	2.04	5.9662	1.31e-24	2.11e-23	glycosyl hydrolases family 17, putative, expressed
LOC_Os10g17660	110.1	3.52	4.9427	1.34e-24	2.15e-23	profilin domain containing protein, expressed
LOC_Os08g10500	43.17	186.67	-2.1127	1.58e-24	2.54e-23	expressed protein
LOC_Os01g04330	24.98	144.81	-2.5326	1.81e-24	2.9e-23	OsCML16 - Calmodulin-related calcium sensor protein, expressed
LOC_Os04g48200	3.37	137.2	-5.3702	2.11e-24	3.38e-23	cytochrome P450, putative, expressed
LOC_Os01g01840	15.4	125.62	-3.0231	2.13e-24	3.4e-23	helix-loop-helix DNA-binding domain containing protein, expressed
LOC_Os05g42360	103.51	9.11	3.5236	2.24e-24	3.58e-23	expressed protein
LOC_Os09g07290	124.66	18.48	2.7517	2.48e-24	3.95e-23	GDSL-like lipase/acylhydrolase, putative, expressed
LOC_Os01g52770	169.71	1.56	6.8245	2.5e-24	3.98e-23	GDSL-like lipase/acylhydrolase, putative, expressed
LOC_Os07g16490	161.69	34.97	2.2088	3.52e-24	5.56e-23	retrotransposon protein, putative, Ty3-gypsy subclass, expressed
LOC_Os03g03570	174.31	41.35	2.0784	4.69e-24	7.38e-23	leucine-rich repeat transmembrane protein kinase, putative, expressed
LOC_Os10g42030	26.38	152.61	-2.5428	6.61e-24	1.04e-22	expressed protein
LOC_Os11g11970	23.07	141.13	-2.6074	7.42e-24	1.16e-22	expressed protein
LOC_Os04g51150	31.69	161.16	-2.3576	1.06e-23	1.65e-22	transposon protein, putative, unclassified, expressed
LOC_Os07g07290	19.13	131.82	-2.7823	1.97e-23	3.05e-22	expressed protein
LOC_Os10g05950	154.48	1.46	6.6942	3.04e-23	4.65e-22	POEI11 - Pollen Ole e I allergen and extensin family protein precursor, expressed
LOC_Os01g36460	137.67	26.9	2.3569	3.68e-23	5.63e-22	MYB family transcription factor, putative, expressed
LOC_Os08g10130	28.97	149.28	-2.3611	3.86e-23	5.89e-22	expressed protein
LOC_Os01g11860	29.82	153.21	-2.363	7.73e-23	1.17e-21	DJ-1 family protein, putative, expressed
LOC_Os11g28470	2.98	124.13	-5.3951	1.14e-22	1.72e-21	expressed protein
LOC_Os03g19200	109.14	14.64	2.8974	1.2e-22	1.81e-21	DNAJ heat shock N-terminal domain-containing protein, putative, expressed
LOC_Os04g26960	275.83	0.94	8.2642	1.32e-22	1.98e-21	terpene synthase, putative, expressed
LOC_Os04g27400	5.2	103.48	-4.3252	1.88e-22	2.81e-21	terpene synthase, putative, expressed
LOC_Os07g23430	1.83	168.33	-6.5147	2.08e-22	3.11e-21	fatty acid desaturase, putative, expressed
LOC_Os09g28210	13.31	112.82	-3.0865	2.14e-22	3.19e-21	bHelix-loop-helix transcription factor, putative, expressed
LOC_Os09g38090	135.49	26.91	2.3323	2.14e-22	3.19e-21	expressed protein
LOC_Os06g28000	95.59	3.04	4.9958	2.35e-22	3.5e-21	carboxyl-terminal peptidase, putative, expressed
LOC_Os11g07225	1.15	323.83	-8.1944	2.54e-22	3.77e-21	expressed protein
LOC_Os02g37320	20.77	127.95	-2.6309	2.81e-22	4.16e-21	heavy metal associated domain containing protein, expressed
LOC_Os02g10300	105.81	2.42	5.4647	3.14e-22	4.64e-21	polygalacturonase, putative, expressed
LOC_Os12g04690	3.92	108.47	-4.749	3.75e-22	5.53e-21	embryogenesis transmembrane protein, putative, expressed
LOC_Os03g04770	151.12	33.21	2.18	4.63e-22	6.8e-21	beta-amylase, putative, expressed
LOC_Os07g49370	139.24	27.92	2.3228	5.21e-22	7.62e-21	glycosyltransferase family 43 protein, putative, expressed
LOC_Os03g13210	6.53	102.64	-3.9552	7.39e-22	1.08e-20	peroxidase precursor, putative, expressed
LOC_Os05g20150	95.3	5.65	4.0707	8.34e-22	1.21e-20	TKL_IRAK_CrRLK1L-1.11 - The CrRLK1L-1 subfamily has homology to the CrRLK1L homolog, expressed
LOC_Os04g46130	169.46	39.14	2.1254	1e-21	1.45e-20	plastocyanin-like domain containing protein, putative, expressed
LOC_Os07g35340	24.59	139.16	-2.4979	1.26e-21	1.81e-20	TKL_IRAK_DUF26-lc.14 - DUF26 kinases have homology to DUF26 containing loci, expressed
LOC_Os02g18080	9.62	103.37	-3.4312	1.5e-21	2.16e-20	NB-ARC domain containing protein, expressed
LOC_Os02g37654	130.26	26.46	2.304	1.95e-21	2.79e-20	lecithin:cholesterol acyltransferase, putative, expressed
LOC_Os05g33690	100.32	11.58	3.1351	2.22e-21	3.16e-20	receptor-like protein kinase precursor, putative, expressed
LOC_Os01g26280	16.52	113.17	-2.7732	6.75e-21	9.45e-20	OsWAK8 - OsWAK receptor-like protein kinase, expressed
LOC_Os02g18540	26.67	133.68	-2.3318	6.92e-21	9.68e-20	uncharacterized Cys-rich domain containing protein, putative, expressed
LOC_Os12g41560	37.67	170.11	-2.1672	7.12e-21	9.96e-20	expressed protein
LOC_Os07g38630	133.22	28.61	2.2259	7.31e-21	1.02e-19	expressed protein
LOC_Os03g63390	26.56	136.74	-2.3676	7.43e-21	1.04e-19	plastocyanin-like domain containing protein, putative, expressed
LOC_Os01g15100	5.19	95.05	-4.2041	8.25e-21	1.15e-19	expressed protein
LOC_Os06g17450	91.94	6.65	3.8018	8.65e-21	1.21e-19	expressed protein
LOC_Os08g26850	28.52	141.41	-2.3018	1.04e-20	1.45e-19	plant protein of unknown function domain containing protein, expressed
LOC_Os01g04230	101.11	14.51	2.8124	1.7e-20	2.34e-19	inactive receptor kinase At2g26730 precursor, putative, expressed
LOC_Os02g53200	132.33	26.55	2.3184	1.79e-20	2.46e-19	glucan endo-1,3-beta-glucosidase precursor, putative, expressed
LOC_Os06g21410	89.22	2.73	5.0487	1.79e-20	2.46e-19	arabinogalactan peptide 23 precursor, putative, expressed
LOC_Os07g35290	10.04	99.69	-3.3209	1.96e-20	2.7e-19	TKL_IRAK_DUF26-lc.10 - DUF26 kinases have homology to DUF26 containing loci, expressed
LOC_Os07g03780	7.96	100.36	-3.6898	2.2e-20	3.01e-19	lectin-like receptor kinase, putative, expressed
LOC_Os04g03180	23.86	130.52	-2.4483	2.77e-20	3.78e-19	disease resistance protein, putative, expressed
LOC_Os06g12210	87.97	6.95	3.675	3.23e-20	4.4e-19	helix-loop-helix DNA-binding domain containing protein, expressed
LOC_Os06g04230	140.78	824.2	-2.5475	3.28e-20	4.47e-19	expressed protein
LOC_Os05g40740	95.31	2.11	5.5077	4.44e-20	6.02e-19	monocopper oxidase, putative, expressed
LOC_Os02g24430	82.46	3.29	4.6501	5.31e-20	7.19e-19	expressed protein
LOC_Os12g43580	11.65	100.78	-3.0992	5.43e-20	7.35e-19	expressed protein
LOC_Os01g62970	10.94	97.67	-3.1479	5.61e-20	7.58e-19	expressed protein
LOC_Os07g32000	99.78	1.73	5.8017	6.11e-20	8.24e-19	expressed protein
LOC_Os11g06570	7.31	91.39	-3.6368	7.73e-20	1.04e-18	transposon protein, putative, CACTA, En/Spm sub-class, expressed
LOC_Os01g44970	140.49	31.06	2.1686	9.39e-20	1.26e-18	polygalacturonase, putative, expressed
LOC_Os09g20540	141.8	35.36	2.0048	1.05e-19	1.4e-18	expressed protein
LOC_Os05g36140	17.66	111.7	-2.6622	1.4e-19	1.86e-18	expressed protein
LOC_Os10g34910	81.87	7.49	3.4541	1.49e-19	1.98e-18	secretory protein, putative, expressed
LOC_Os05g13320	84.26	8.59	3.285	1.54e-19	2.04e-18	C4-dicarboxylate transporter/malic acid transport protein, expressed
LOC_Os02g42585	124.45	22.69	2.4547	2.28e-19	3e-18	AP2 domain containing protein, expressed
LOC_Os10g36110	87.21	9.87	3.1427	2.49e-19	3.27e-18	LTPL158 - Protease inhibitor/seed storage/LTP family protein precursor, expressed
LOC_Os01g03950	125.7	26.34	2.2577	2.61e-19	3.43e-18	glycosyl hydrolase, family 31, putative, expressed
LOC_Os09g39850	5.13	87.63	-4.0869	2.68e-19	3.51e-18	AP2 domain containing protein, expressed
LOC_Os09g39190	9.89	98.39	-3.3077	5.04e-19	6.54e-18	OsFBO22 - F-box and other domain containing protein, expressed
LOC_Os12g02450	11.25	96.92	-3.09	5.83e-19	7.53e-18	WRKY64, expressed
LOC_Os06g07300	9.19	90.12	-3.2911	5.92e-19	7.64e-18	jacalin-like lectin domain containing protein, expressed
LOC_Os05g40070	12.7	97.64	-2.9579	7.61e-19	9.78e-18	WRKY84, expressed
LOC_Os11g05614	5.89	84.22	-3.8363	1.11e-18	1.41e-17	no apical meristem protein, putative, expressed
LOC_Os12g31710	85.44	10.63	2.9946	1.53e-18	1.93e-17	universal stress protein domain containing protein, putative, expressed
LOC_Os03g47614	92.62	13.36	2.7862	1.59e-18	2.01e-17	hypothetical protein
LOC_Os05g36990	75.08	6.54	3.5152	1.63e-18	2.06e-17	ATOFP18/OFP18, putative, expressed
LOC_Os02g42990	34.68	145.93	-2.0731	2.03e-18	2.56e-17	OsSAUR11 - Auxin-responsive SAUR gene family member, expressed
LOC_Os05g05040	17.09	121.76	-2.8189	2.04e-18	2.58e-17	expressed protein
LOC_Os05g45820	75	2.7	4.801	2.22e-18	2.79e-17	heavy metal-associated domain containing protein, expressed
LOC_Os06g46140	25.08	120.96	-2.2715	2.58e-18	3.24e-17	expressed protein
LOC_Os01g21250	34.72	439.25	-3.6553	2.85e-18	3.57e-17	late embryogenesis abundant protein, putative, expressed
LOC_Os05g10330	154.2	0.94	7.4254	3.69e-18	4.6e-17	HAD superfamily phosphatase, putative, expressed
LOC_Os01g23880	75.01	5.14	3.8794	3.92e-18	4.87e-17	expressed protein
LOC_Os09g27950	25.77	118.99	-2.2067	5.21e-18	6.44e-17	galactosyltransferase, putative, expressed
LOC_Os04g06900	148.51	0.86	7.3721	7.12e-18	8.73e-17	expressed protein
LOC_Os10g36390	95.27	14.98	2.6534	7.43e-18	9.1e-17	monocopper oxidase, putative, expressed
LOC_Os11g10590	72.19	5.13	3.8271	7.53e-18	9.21e-17	expressed protein
LOC_Os07g32700	71.81	4.75	3.9119	8.45e-18	1.03e-16	retrotransposon protein, putative, unclassified, expressed
LOC_Os06g11730	74.08	6.82	3.4324	9.35e-18	1.14e-16	RNA recognition motif containing protein, putative, expressed
LOC_Os06g08100	123.84	29.71	2.0637	9.88e-18	1.2e-16	jp18, putative, expressed
LOC_Os02g06940	188.57	0	10.1577	1.43e-17	1.73e-16	expressed protein
LOC_Os05g04490	2.58	88.61	-5.102	1.7e-17	2.04e-16	peroxidase precursor, putative, expressed
LOC_Os08g44840	95.89	15.9	2.5784	1.75e-17	2.11e-16	transferase family protein, putative, expressed
LOC_Os03g05334	127.35	31.19	2.0238	1.92e-17	2.3e-16	expressed protein
LOC_Os04g38680	120.31	25.1	2.2507	1.96e-17	2.35e-16	transmembrane amino acid transporter protein, putative, expressed
LOC_Os06g14810	67.72	4.16	4.0184	2.15e-17	2.57e-16	3-ketoacyl-CoA synthase, putative, expressed
LOC_Os01g28450	21.95	112.67	-2.3692	2.39e-17	2.86e-16	SCP-like extracellular protein, expressed
LOC_Os01g48410	70.41	3.24	4.4236	2.53e-17	3.01e-16	ATROPGEF7/ROPGEF7, putative, expressed
LOC_Os08g01480	26.82	121.12	-2.1738	2.6e-17	3.1e-16	cytochrome P450, putative, expressed
LOC_Os11g36760	176.93	0	10.0661	3.02e-17	3.58e-16	transmembrane receptor, putative, expressed
LOC_Os01g24490	11.04	86.79	-2.9736	3.26e-17	3.86e-16	expressed protein
LOC_Os08g01190	78.17	8.29	3.2655	3.65e-17	4.31e-16	ATOFP18/OFP18, putative, expressed
LOC_Os11g40890	1.39	120.06	-6.3539	3.82e-17	4.5e-16	expressed protein
LOC_Os06g38950	21.45	114.55	-2.4061	5.32e-17	6.25e-16	ABC transporter, ATP-binding protein, putative, expressed
LOC_Os04g38560	77.17	1.83	5.4236	6.12e-17	7.17e-16	pectinesterase, putative, expressed
LOC_Os01g66544	14.82	97.18	-2.6946	8.38e-17	9.76e-16	expressed protein
LOC_Os10g26600	127.04	0.89	7.1468	1.02e-16	1.18e-15	soluble inorganic pyrophosphatase, putative, expressed
LOC_Os06g07790	78.08	10.69	2.862	1.03e-16	1.19e-15	retrotransposon protein, putative, unclassified, expressed
LOC_Os01g72700	83.29	1.51	5.8017	1.04e-16	1.21e-15	expressed protein
LOC_Os05g50100	14.05	93.68	-2.7408	1.08e-16	1.26e-15	expressed protein
LOC_Os08g03070	13.3	88.82	-2.7438	1.23e-16	1.42e-15	lectin-like receptor kinase 1, putative, expressed
LOC_Os01g72910	8.53	80.57	-3.2465	1.26e-16	1.46e-15	abscisic stress-ripening, putative, expressed
LOC_Os04g42720	9.62	80.19	-3.0643	1.6e-16	1.84e-15	TMS membrane protein/tumour differentially expressed protein, putative, expressed
LOC_Os03g55350	92.03	17.08	2.4339	1.82e-16	2.09e-15	OsSub31 - Putative Subtilisin homologue, expressed
LOC_Os01g58500	16.17	95.21	-2.5574	1.86e-16	2.13e-15	expressed protein
LOC_Os04g26220	151.79	0	9.8439	1.99e-16	2.27e-15	pollen allergen, putative, expressed
LOC_Os04g39010	15.5	93.48	-2.5949	2.18e-16	2.49e-15	heavy metal associated domain containing protein, expressed
LOC_Os01g59870	79.9	1.48	5.7428	2.21e-16	2.51e-15	LTPL65 - Protease inhibitor/seed storage/LTP family protein precursor, expressed
LOC_Os07g48730	4.15	73.99	-4.1852	2.28e-16	2.59e-15	tyrosine protein kinase domain containing protein, putative, expressed
LOC_Os03g07350	107.94	25.4	2.087	2.66e-16	3.01e-15	CSLA4 - cellulose synthase-like family A; mannan synthase, expressed
LOC_Os07g48760	10.55	82.42	-2.9533	2.88e-16	3.27e-15	CAMK_KIN1/SNF1/Nim1_like.32 - CAMK includes calcium/calmodulin depedent protein kinases, expressed
LOC_Os10g27420	143.85	0	9.7652	3.06e-16	3.46e-15	expressed protein
LOC_Os11g03820	13.6	88.88	-2.707	3.49e-16	3.93e-15	D-mannose binding lectin family protein, expressed
LOC_Os04g02030	7.39	74.28	-3.3338	4.23e-16	4.74e-15	rp1, putative, expressed
LOC_Os10g17680	105.78	23.02	2.2109	4.24e-16	4.76e-15	profilin domain containing protein, expressed
LOC_Os03g51920	104.06	21.68	2.2582	4.31e-16	4.83e-15	peptidase, M50 family, putative, expressed
LOC_Os09g38104	63.07	3.82	4.0274	4.66e-16	5.21e-15	hypothetical protein
LOC_Os05g04120	102.88	18.35	2.4941	5.1e-16	5.71e-15	ferroportin1 domain containing protein, expressed
LOC_Os02g02210	0	164.37	-9.6582	5.27e-16	5.89e-15	aminotransferase, putative, expressed
LOC_Os03g38800	5.98	76.61	-3.6957	5.47e-16	6.11e-15	AAA family ATPase, putative, expressed
LOC_Os03g56580	22.75	110	-2.2728	5.94e-16	6.62e-15	no apical meristem protein, putative, expressed
LOC_Os02g09240	22.94	108.68	-2.2342	6.02e-16	6.7e-15	cytochrome P450 71D8, putative, expressed
LOC_Os10g28120	8.4	77.94	-3.2029	8.52e-16	9.42e-15	glycosyl hydrolase, putative, expressed
LOC_Os03g48780	13.82	88.47	-2.6672	8.81e-16	9.73e-15	Cupin domain containing protein, expressed
LOC_Os02g04540	65.97	2.15	4.9737	8.87e-16	9.79e-15	retrotransposon protein, putative, unclassified, expressed
LOC_Os08g34020	108.3	26.16	2.045	9.66e-16	1.07e-14	exostosin family domain containing protein, expressed
LOC_Os10g30390	0	152.33	-9.5475	1.23e-15	1.35e-14	cytochrome P450, putative, expressed
LOC_Os03g23960	69.95	8.21	3.1082	1.59e-15	1.73e-14	IQ calmodulin-binding motif family protein, putative, expressed
LOC_Os04g57280	66.57	3.67	4.2074	1.61e-15	1.75e-14	expressed protein
LOC_Os05g20570	230.54	0.31	9.4851	1.76e-15	1.92e-14	invertase/pectin methylesterase inhibitor family protein, putative, expressed
LOC_Os07g31470	5.6	68.79	-3.6357	2.41e-15	2.61e-14	MYB family transcription factor, putative, expressed
LOC_Os12g01370	90.47	15.96	2.5101	2.45e-15	2.65e-14	fatty acid desaturase, putative, expressed
LOC_Os07g05190	71.18	9.39	2.935	3.27e-15	3.51e-14	leucine-rich repeat family protein, putative, expressed
LOC_Os11g31570	85.52	16.49	2.377	3.55e-15	3.81e-14	expressed protein
LOC_Os06g09980	6.56	71.64	-3.4402	3.84e-15	4.11e-14	expressed protein
LOC_Os08g02880	113.86	0	9.4289	4.09e-15	4.37e-14	CXXXC11 - Cysteine-rich protein with paired CXXXC motifs precursor, expressed
LOC_Os11g43630	78.57	1.15	6.0411	4.17e-15	4.46e-14	retrotransposon protein, putative, unclassified, expressed
LOC_Os07g03020	5.95	67.21	-3.5092	5.64e-15	5.99e-14	expressed protein
LOC_Os01g49950	2.2	72.6	-5.0376	7.27e-15	7.67e-14	transposon protein, putative, unclassified, expressed
LOC_Os11g06460	8.59	75.05	-3.1433	8.18e-15	8.59e-14	ribosome inactivating protein, expressed
LOC_Os02g35970	98.1	22.53	2.115	8.51e-15	8.94e-14	BTBN2 - Bric-a-Brac, Tramtrack, Broad Complex BTB domain with non-phototropic hypocotyl 3 NPH3 and coiled-coil domains, expressed
LOC_Os06g04240	16.12	99.49	-2.6183	8.77e-15	9.2e-14	expressed protein
LOC_Os03g12890	19.1	94.3	-2.3029	1.03e-14	1.08e-13	aminotransferase domain containing protein, putative, expressed
LOC_Os03g24680	0	122.11	-9.2298	1.21e-14	1.27e-13	terpene synthase, putative, expressed
LOC_Os02g37280	2.98	66.26	-4.4914	1.21e-14	1.27e-13	heavy metal transport/detoxification protein, putative, expressed
LOC_Os02g56370	2.99	65.04	-4.4625	1.65e-14	1.71e-13	OsWAK20 - OsWAK receptor-like protein kinase, expressed
LOC_Os04g26230	100.05	0	9.243	1.79e-14	1.85e-13	pollen allergen, putative, expressed
LOC_Os04g22080	3.6	63.95	-4.1231	1.84e-14	1.9e-13	retrotransposon protein, putative, unclassified, expressed
LOC_Os12g44050	58.55	2.69	4.4478	2.02e-14	2.08e-13	purple acid phosphatase precursor, putative, expressed
LOC_Os05g03770	7.88	75.29	-3.273	2.29e-14	2.35e-13	expressed protein
LOC_Os05g49320	96.19	19.9	2.2823	2.31e-14	2.37e-13	ribosomal protein L7/L12 C-terminal domain containing protein, expressed
LOC_Os08g02030	1.48	83.26	-5.8199	2.49e-14	2.55e-13	transferase family protein, putative, expressed
LOC_Os01g48360	20.74	94.54	-2.1934	2.55e-14	2.6e-13	expressed protein
LOC_Os02g17750	9.3	70.66	-2.9359	3.09e-14	3.15e-13	transposon protein, putative, CACTA, En/Spm sub-class, expressed
LOC_Os06g36240	57.68	2.04	4.7883	3.19e-14	3.24e-13	POEI21 - Pollen Ole e I allergen and extensin family protein precursor, expressed
LOC_Os03g19780	59.51	1.88	5.0439	3.25e-14	3.3e-13	expressed protein
LOC_Os04g38910	101.77	22.69	2.1639	3.43e-14	3.48e-13	atypical receptor-like kinase MARK, putative, expressed
LOC_Os06g09990	3.33	63.5	-4.2608	3.6e-14	3.66e-13	expressed protein
LOC_Os11g36770	91.36	0	9.1115	3.71e-14	3.76e-13	expressed protein
LOC_Os09g16050	7.81	67.35	-3.1203	3.75e-14	3.8e-13	ankyrin repeat family protein, putative, expressed
LOC_Os04g03920	10.28	71.82	-2.8009	4.01e-14	4.05e-13	expressed protein
LOC_Os03g27480	80.08	15.83	2.3372	4.75e-14	4.79e-13	OsSCP14 - Putative Serine Carboxypeptidase homologue, expressed
LOC_Os07g35730	17.59	86.79	-2.2988	6.26e-14	6.26e-13	TKL_IRAK_DUF26-lc.23 - DUF26 kinases have homology to DUF26 containing loci, expressed
LOC_Os05g51090	59.9	6.24	3.2576	6.76e-14	6.75e-13	nodulin MtN3 family protein, putative, expressed
LOC_Os03g55460	60.07	6.78	3.1352	7.81e-14	7.76e-13	expressed protein
LOC_Os04g33370	70.29	11.01	2.6725	8.23e-14	8.17e-13	cytochrome P450, putative, expressed
LOC_Os11g29630	81.1	14.42	2.4975	9.32e-14	9.23e-13	expressed protein
LOC_Os10g41999	17.01	88.23	-2.3585	1.07e-13	1.06e-12	RALFL27 - Rapid ALkalinization Factor RALF family protein precursor, expressed
LOC_Os05g50960	74.82	13.06	2.5339	1.11e-13	1.09e-12	polygalacturonase, putative, expressed
LOC_Os07g15530	84.34	0	8.9948	1.14e-13	1.12e-12	expressed protein
LOC_Os02g48730	52.53	2.35	4.4622	1.16e-13	1.14e-12	rho GDP-dissociation inhibitor 1, putative, expressed
LOC_Os10g11980	56.42	5.73	3.3088	1.21e-13	1.19e-12	transferase family protein, putative, expressed
LOC_Os09g37394	51.95	2.66	4.2743	1.21e-13	1.19e-12	OsSAUR44 - Auxin-responsive SAUR gene family member, expressed
LOC_Os07g26110	3.35	59.34	-4.1594	1.29e-13	1.26e-12	membrane associated DUF588 domain containing protein, putative, expressed
LOC_Os04g11195	83.77	0	8.9835	1.5e-13	1.47e-12	gamma-thionin family domain containing protein, expressed
LOC_Os05g49620	14.35	80.39	-2.4827	1.51e-13	1.47e-12	WRKY19, expressed
LOC_Os07g22730	17.58	86.52	-2.2946	1.74e-13	1.69e-12	AP2 domain containing protein, expressed
LOC_Os04g05560	10.59	70.66	-2.7305	1.82e-13	1.77e-12	kinase, putative, expressed
LOC_Os04g01354	0.72	146.77	-7.6398	1.9e-13	1.84e-12	chalcone synthase, putative, expressed
LOC_Os11g06780	23.31	96	-2.0463	2.46e-13	2.38e-12	serine/threonine-protein kinase BRI1-like 1 precursor, putative, expressed
LOC_Os06g44470	77.78	0	8.8791	2.7e-13	2.6e-12	pollen allergen, putative, expressed
LOC_Os07g35540	20.51	90	-2.1297	3.13e-13	3e-12	TKL_IRAK_DUF26-lc.19 - DUF26 kinases have homology to DUF26 containing loci, expressed
LOC_Os11g34624	3.41	58.79	-4.143	3.85e-13	3.68e-12	TKL_IRAK_DUF26-lc.29 - DUF26 kinases have homology to DUF26 containing loci, expressed
LOC_Os01g20780	57.6	1.45	5.2757	3.87e-13	3.7e-12	anther-specific protein SF18 precursor, putative, expressed
LOC_Os06g13390	73.29	13.88	2.409	4.1e-13	3.91e-12	SAM dependent carboxyl methyltransferase, putative, expressed
LOC_Os05g35380	81.46	17.14	2.2534	4.19e-13	3.99e-12	universal stress protein domain containing protein, putative, expressed
LOC_Os06g45290	72.28	0	8.7731	4.25e-13	4.05e-12	pollen allergen, putative, expressed
LOC_Os02g44320	130.04	0.31	8.6589	4.43e-13	4.21e-12	LTPL113 - Protease inhibitor/seed storage/LTP family protein precursor, expressed
LOC_Os11g44170	2.56	58.09	-4.4964	4.99e-13	4.73e-12	calmodulin binding protein, putative, expressed
LOC_Os01g20206	6.29	59.5	-3.2473	4.99e-13	4.73e-12	methyltransferase, putative, expressed
LOC_Os12g02470	2.55	57.94	-4.4912	5.3e-13	5.02e-12	WRKY65, expressed
LOC_Os11g43980	127.59	0.28	8.6311	5.49e-13	5.2e-12	peroxidase precursor, putative, expressed
LOC_Os01g19170	55.85	6.58	3.0846	5.72e-13	5.4e-12	polygalacturonase, putative, expressed
LOC_Os01g39970	69.54	11.72	2.5741	6.53e-13	6.16e-12	protein kinase domain containing protein, putative, expressed
LOC_Os05g50500	50.12	3.03	4.0608	6.59e-13	6.21e-12	secretory protein, putative, expressed
LOC_Os06g44010	5.06	57.8	-3.4931	6.78e-13	6.38e-12	WRKY28, expressed
LOC_Os01g06220	12.42	72.26	-2.5331	7.38e-13	6.94e-12	gibberellin receptor GID1L2, putative, expressed
LOC_Os08g37660	6.63	62.34	-3.2339	7.68e-13	7.21e-12	plastocyanin-like domain containing protein, putative, expressed
LOC_Os11g08569	22.31	92.86	-2.0516	7.81e-13	7.33e-12	cycloartenol synthase, putative, expressed
LOC_Os03g59770	3.31	56.16	-4.0833	8.06e-13	7.55e-12	EF hand family protein, putative, expressed
LOC_Os05g45090	7.42	62.74	-3.0881	8.85e-13	8.28e-12	anthocyanidin 5,3-O-glucosyltransferase, putative, expressed
LOC_Os04g25160	122.34	0.31	8.5718	8.92e-13	8.34e-12	pollen allergen, putative, expressed
LOC_Os06g50900	81.81	18.08	2.1827	9.71e-13	9.06e-12	expressed protein
LOC_Os05g43690	68.91	12.55	2.4567	9.74e-13	9.09e-12	glucan endo-1,3-beta-glucosidase-like protein 3 precursor, putative, expressed
LOC_Os06g45230	67.77	0	8.6806	1.07e-12	9.97e-12	pollen allergen, putative, expressed
LOC_Os10g40810	48.82	2.04	4.5507	1.19e-12	1.1e-11	GATA zinc finger domain containing protein, expressed
LOC_Os11g24070	8.09	62.84	-2.9543	1.29e-12	1.19e-11	LTPL10 - Protease inhibitor/seed storage/LTP family protein precursor, expressed
LOC_Os01g44430	66.27	11.57	2.5113	1.46e-12	1.35e-11	retrotransposon protein, putative, unclassified, expressed
LOC_Os07g34130	102.84	0.62	7.4249	1.48e-12	1.37e-11	TBC domain containing protein, expressed
LOC_Os02g36830	81.15	18.2	2.1566	1.53e-12	1.41e-11	cytokinin-O-glucosyltransferase 2, putative, expressed
LOC_Os11g14480	1.87	59.34	-5.0092	1.6e-12	1.47e-11	expressed protein
LOC_Os12g24650	0.76	120.4	-7.3515	1.67e-12	1.53e-11	leucine aminopeptidase, chloroplast precursor, putative, expressed
LOC_Os06g49100	60.81	8.66	2.8087	1.74e-12	1.6e-11	retrotransposon protein, putative, unclassified, expressed
LOC_Os01g57040	50.33	5.12	3.3065	1.74e-12	1.6e-11	expressed protein
LOC_Os03g47940	49.99	1.83	4.7973	1.77e-12	1.62e-11	GDSL-like lipase/acylhydrolase, putative, expressed
LOC_Os06g20820	8.45	61.92	-2.8704	2.14e-12	1.96e-11	expressed protein
LOC_Os02g41840	11.14	67.99	-2.6173	2.16e-12	1.97e-11	DUF584 domain containing protein, putative, expressed
LOC_Os04g33710	50.03	2.99	4.0628	2.2e-12	2e-11	expressed protein
LOC_Os07g13440	62.02	0	8.5538	2.27e-12	2.07e-11	RALFL12 - Rapid ALkalinization Factor RALF family protein precursor, putative, expressed
LOC_Os08g08700	7.75	60.31	-2.9612	2.62e-12	2.38e-11	ubiquitin family protein, putative, expressed
LOC_Os04g51160	4.47	53.36	-3.5917	2.74e-12	2.48e-11	transposon protein, putative, unclassified, expressed
LOC_Os06g21140	61.99	9.61	2.6974	2.94e-12	2.66e-11	glycine-rich cell wall structural protein precursor, putative, expressed
LOC_Os06g45180	60.66	0	8.5176	3.21e-12	2.89e-11	pollen allergen, putative, expressed
LOC_Os08g12520	60.35	0	8.5135	3.22e-12	2.9e-11	expressed protein
LOC_Os02g41904	49.64	1.54	5.0465	4.37e-12	3.91e-11	DEF7 - Defensin and Defensin-like DEFL family, expressed
LOC_Os04g25190	104.43	0.31	8.341	4.49e-12	4.01e-11	pollen allergen, putative, expressed
LOC_Os05g43100	46.79	3.49	3.7141	4.89e-12	4.36e-11	GDSL-like lipase/acylhydrolase, putative, expressed
LOC_Os01g43950	52.29	6.52	2.9948	5.29e-12	4.7e-11	expressed protein
LOC_Os12g31180	562.82	84.47	2.7371	5.8e-12	5.14e-11	retrotransposon protein, putative, Ty3-gypsy subclass, expressed
LOC_Os02g20560	52.91	6.05	3.1416	5.8e-12	5.15e-11	fasciclin domain containing protein, expressed
LOC_Os07g30090	54.99	0	8.3784	6.62e-12	5.85e-11	actin-depolymerizing factor, putative, expressed
LOC_Os06g28480	46.3	3.93	3.5721	7.26e-12	6.4e-11	polygalacturonase inhibitor 1 precursor, putative, expressed
LOC_Os06g38480	96.51	0.28	8.2275	7.97e-12	7.01e-11	retrotransposon protein, putative, unclassified, expressed
LOC_Os02g56860	5.47	55.01	-3.3193	8.18e-12	7.18e-11	3-ketoacyl-CoA synthase, putative, expressed
LOC_Os09g37967	96.09	0.28	8.2214	8.21e-12	7.21e-11	cupin domain containing protein, expressed
LOC_Os11g47600	6.56	55.99	-3.0815	8.8e-12	7.71e-11	glycosyl hydrolase, putative, expressed
LOC_Os11g42490	80.23	15.84	2.325	9.3e-12	8.14e-11	retrotransposon protein, putative, unclassified, expressed
LOC_Os06g18960	0.37	113.92	-8.166	9.74e-12	8.52e-11	embryogenesis transmembrane protein, putative, expressed
LOC_Os07g02990	14.61	73.53	-2.3252	1.02e-11	8.89e-11	expressed protein
LOC_Os06g38510	52.04	1.15	5.4487	1.02e-11	8.91e-11	pectate lyase precursor, putative, expressed
LOC_Os10g42780	9.98	66.41	-2.7385	1.06e-11	9.22e-11	lrgB-like family protein, expressed
LOC_Os02g16070	4.03	50.86	-3.6514	1.08e-11	9.43e-11	lr1 disease resistance protein, putative, expressed
LOC_Os07g26630	47.59	5.15	3.2217	1.25e-11	1.09e-10	aquaporin protein, putative, expressed
LOC_Os09g04430	11.33	64.27	-2.4963	1.32e-11	1.14e-10	expressed protein
LOC_Os05g27350	90.89	0.28	8.1426	1.35e-11	1.17e-10	expressed protein
LOC_Os06g35590	49.8	0	8.2355	2.05e-11	1.76e-10	reticuline oxidase-like protein precursor, putative, expressed
LOC_Os11g36000	6.38	53.98	-3.102	2.06e-11	1.76e-10	receptor-like protein kinase 2 precursor, putative, expressed
LOC_Os12g07700	43.58	2.6	4.0293	2.41e-11	2.05e-10	nifU, putative, expressed
LOC_Os01g59360	46.36	2.38	4.2813	2.55e-11	2.17e-10	CAMK_CAMK_like.10 - CAMK includes calcium/calmodulin depedent protein kinases, expressed
LOC_Os11g02054	60.03	10.9	2.4728	2.62e-11	2.22e-10	ACT domain containing protein, expressed
LOC_Os03g58420	45.14	3.65	3.6459	2.7e-11	2.29e-10	WRKY6, expressed
LOC_Os08g40690	3.38	48.24	-3.8599	2.73e-11	2.31e-10	glycosyl hydrolase, putative, expressed
LOC_Os09g25784	72.13	14.35	2.312	3.78e-11	3.18e-10	auxin-induced protein 5NG4, putative, expressed
LOC_Os01g27190	46.29	0	8.1288	3.78e-11	3.18e-10	C2 domain containing protein, putative, expressed
LOC_Os01g32920	7.3	55.11	-2.9067	3.82e-11	3.21e-10	ZOS1-08 - C2H2 zinc finger protein, expressed
LOC_Os01g48710	14.59	70.22	-2.2596	4.09e-11	3.43e-10	heavy metal-associated domain containing protein, expressed
LOC_Os01g02730	10.45	61.81	-2.5795	4.15e-11	3.48e-10	TAK14, putative, expressed
LOC_Os02g02140	46.28	1.14	5.2815	4.15e-11	3.48e-10	receptor protein kinase CLAVATA1 precursor, putative, expressed
LOC_Os03g27110	41.39	2.43	4.1085	4.24e-11	3.55e-10	hydrolase protein, putative, expressed
LOC_Os03g01260	40.81	2.08	4.2883	4.26e-11	3.57e-10	expansin precursor, putative, expressed
LOC_Os11g04970	45.41	0	8.1021	4.3e-11	3.6e-10	expressed protein
LOC_Os01g72900	7.84	55.96	-2.8506	4.37e-11	3.66e-10	abscisic stress-ripening, putative, expressed
LOC_Os03g07540	41.76	2.63	3.9621	4.48e-11	3.75e-10	bHLH family protein, putative, expressed
LOC_Os01g35230	60.55	10.39	2.5614	4.7e-11	3.92e-10	1-aminocyclopropane-1-carboxylate oxidase homolog 1, putative, expressed
LOC_Os02g24700	54.61	8.67	2.6572	4.72e-11	3.94e-10	OsSAUR8 - Auxin-responsive SAUR gene family member, expressed
LOC_Os06g51320	46	4.83	3.2594	5.02e-11	4.18e-10	GASR8 - Gibberellin-regulated GASA/GAST/Snakin family protein precursor, expressed
LOC_Os10g02770	63.09	12.53	2.332	5.28e-11	4.39e-10	glycosyl hydrolases family 16, putative, expressed
LOC_Os06g38660	17.12	74.2	-2.1054	6.65e-11	5.49e-10	expressed protein
LOC_Os01g70970	43.42	3.15	3.7352	7.05e-11	5.8e-10	protein kinase, putative, expressed
LOC_Os08g29020	18.35	77.18	-2.0718	7.52e-11	6.17e-10	wall-associated kinase-like 2, putative, expressed
LOC_Os05g51900	43.26	0	8.0345	7.81e-11	6.41e-10	expressed protein
LOC_Os06g45160	43.26	0	8.0345	7.81e-11	6.41e-10	pollen allergen, putative, expressed
LOC_Os12g02290	45.29	4.57	3.3312	8.06e-11	6.61e-10	LTPL23 - Protease inhibitor/seed storage/LTP family protein precursor, expressed
LOC_Os08g12160	42.86	0	8.0185	8.77e-11	7.17e-10	expressed protein
LOC_Os01g27340	0.35	88.55	-7.8038	8.93e-11	7.29e-10	glutathione S-transferase, putative, expressed
LOC_Os12g28590	17.6	82.73	-2.2119	9.03e-11	7.37e-10	ATPase 2, putative, expressed
LOC_Os01g67810	17.71	74.93	-2.0833	9.52e-11	7.75e-10	transposon protein, putative, unclassified, expressed
LOC_Os06g22050	50.57	0.83	5.8261	9.77e-11	7.95e-10	GCRP2 - Glycine and cysteine rich family protein precursor, putative, expressed
LOC_Os02g17000	2.19	46.98	-4.41	1.01e-10	8.19e-10	OsSub14 - Putative Subtilisin homologue, expressed
LOC_Os02g16060	7.37	53.06	-2.8473	1.02e-10	8.27e-10	RGA-1, putative, expressed
LOC_Os08g08690	8.66	57.49	-2.7098	1.03e-10	8.32e-10	expressed protein
LOC_Os02g09480	62.77	11.38	2.4686	1.07e-10	8.66e-10	myb-like DNA-binding domain containing protein, putative, expressed
LOC_Os05g13830	41.43	0	7.9721	1.07e-10	8.66e-10	TsetseEP precursor, putative, expressed
LOC_Os04g56030	1.8	47.61	-4.6937	1.21e-10	9.73e-10	glycine-rich cell wall structural protein precursor, putative, expressed
LOC_Os07g32630	41.25	3.95	3.4028	1.26e-10	1.02e-09	UDP-glucoronosyl and UDP-glucosyl transferase domain containing protein, expressed
LOC_Os07g09470	3.36	45.54	-3.776	1.28e-10	1.03e-09	ATPase, putative, expressed
LOC_Os07g35350	17.69	72.38	-2.0333	1.32e-10	1.06e-09	glucan endo-1,3-beta-glucosidase precursor, putative, expressed
LOC_Os07g49100	48.33	5.87	3.0256	1.33e-10	1.07e-09	pectinesterase, putative, expressed
LOC_Os02g44310	39.94	2.6	3.9013	1.41e-10	1.13e-09	LTPL112 - Protease inhibitor/seed storage/LTP family protein precursor, expressed
LOC_Os01g05770	17.06	77.28	-2.1658	1.77e-10	1.42e-09	expressed protein
LOC_Os10g33250	10.16	59.8	-2.5413	1.9e-10	1.51e-09	WAX2, putative, expressed
LOC_Os01g57940	42.06	1.24	5.1334	2.03e-10	1.61e-09	tyrosine protein kinase domain containing protein, putative, expressed
LOC_Os09g35010	8	55.4	-2.7772	2.25e-10	1.79e-09	dehydration-responsive element-binding protein, putative, expressed
LOC_Os04g37700	17.82	74.8	-2.0584	2.56e-10	2.02e-09	expressed protein
LOC_Os03g36560	19.01	76.48	-2.0035	3.09e-10	2.42e-09	peroxidase precursor, putative, expressed
LOC_Os06g45210	37.28	0	7.8175	3.09e-10	2.42e-09	pollen allergen, putative, expressed
LOC_Os02g30780	46.23	0.92	5.6863	3.11e-10	2.44e-09	LGC1, putative, expressed
LOC_Os02g58800	49.86	6.14	3.0029	3.68e-10	2.87e-09	expressed protein
LOC_Os03g25550	39.89	3.61	3.4715	3.98e-10	3.09e-09	myb-like DNA-binding domain containing protein, putative, expressed
LOC_Os07g46870	13.4	65.26	-2.2698	4.08e-10	3.16e-09	sex determination protein tasselseed-2, putative, expressed
LOC_Os01g50420	10.76	57.95	-2.4351	5.48e-10	4.22e-09	STE_MEKK_ste11_MAP3K.7 - STE kinases include homologs to sterile 7, sterile 11 and sterile 20 from yeast, expressed
LOC_Os06g23780	2.57	41.44	-4.0081	5.85e-10	4.5e-09	glutaryl-CoA dehydrogenase, mitochondrial precursor, putative, expressed
LOC_Os02g01310	34.73	0	7.715	5.85e-10	4.5e-09	invertase/pectin methylesterase inhibitor family protein, putative, expressed
LOC_Os02g52040	37.19	2.28	3.9724	6.03e-10	4.64e-09	phosphate-induced protein 1 conserved region domain containing protein, expressed
LOC_Os10g37160	0	40.18	-7.6249	6.63e-10	5.08e-09	transposon protein, putative, unclassified, expressed
LOC_Os04g57270	44.26	0.92	5.6213	7.19e-10	5.5e-09	expressed protein
LOC_Os03g63620	2.17	41.17	-4.2236	7.27e-10	5.56e-09	tetraspanin family protein, putative, expressed
LOC_Os02g51930	7.15	52.98	-2.9105	7.32e-10	5.59e-09	cytokinin-O-glucosyltransferase 2, putative, expressed
LOC_Os10g05880	43.95	0.9	5.6113	7.57e-10	5.77e-09	POEI8 - Pollen Ole e I allergen and extensin family protein precursor, putative, expressed
LOC_Os11g27329	59.78	13.69	2.1249	8.8e-10	6.68e-09	OsSCP62 - Putative Serine Carboxypeptidase homologue, expressed
LOC_Os01g11350	36.32	2.18	4.1071	8.91e-10	6.76e-09	bZIP transcription factor domain containing protein, expressed
LOC_Os11g35580	1.11	48.76	-5.4635	1.02e-09	7.72e-09	disease resistance protein RPM1, putative, expressed
LOC_Os01g42900	6.3	45.89	-2.8728	1.03e-09	7.78e-09	ABC-2 type transporter domain containing protein, expressed
LOC_Os01g71350	2.13	40.8	-4.2128	1.05e-09	7.9e-09	glycosyl hydrolases family 17, putative, expressed
LOC_Os04g11130	55.75	0.31	7.4363	1.1e-09	8.27e-09	DEF9 - Defensin and Defensin-like DEFL family, expressed
LOC_Os05g05100	2.55	39.91	-3.9564	1.15e-09	8.69e-09	expressed protein
LOC_Os11g42200	0.37	65.94	-7.3804	1.19e-09	8.99e-09	laccase precursor protein, putative, expressed
LOC_Os01g40290	0.35	65.83	-7.3784	1.23e-09	9.22e-09	expressed protein
LOC_Os04g22120	1.13	48.1	-5.4435	1.45e-09	1.09e-08	protein kinase, putative, expressed
LOC_Os02g16995	3.35	40.46	-3.6083	1.47e-09	1.1e-08	expressed protein
LOC_Os04g26190	31.37	0	7.5685	1.5e-09	1.12e-08	pollen allergen, putative, expressed
LOC_Os10g42640	16.86	71.25	-2.0933	1.55e-09	1.16e-08	expressed protein
LOC_Os09g01134	36.95	1.25	4.9411	1.74e-09	1.29e-08	expressed protein
LOC_Os05g38940	9.48	53.01	-2.4747	1.76e-09	1.31e-08	expressed protein
LOC_Os02g49690	51.32	10.16	2.3386	1.77e-09	1.32e-08	ACT domain-containing protein, putative, expressed
LOC_Os02g03490	30.75	0	7.5428	1.79e-09	1.33e-08	major ampullate spidroin 3, putative, expressed
LOC_Os03g24690	0	35.71	-7.4569	1.86e-09	1.38e-08	terpene synthase, putative, expressed
LOC_Os10g36960	58.43	13.38	2.1233	1.88e-09	1.4e-08	transposon protein, putative, unclassified, expressed
LOC_Os05g08860	2.92	40.37	-3.7765	1.92e-09	1.42e-08	expressed protein
LOC_Os05g33580	34.75	1.48	4.5402	1.94e-09	1.43e-08	expressed protein
LOC_Os05g15850	49.25	8.59	2.509	2.09e-09	1.54e-08	glycosyl hydrolase, putative, expressed
LOC_Os02g09450	39.68	0.9	5.465	2.19e-09	1.61e-08	glycerophosphoryl diester phosphodiesterase family protein, putative, expressed
LOC_Os07g04560	0.35	60.81	-7.2611	2.26e-09	1.66e-08	no apical meristem protein, putative, expressed
LOC_Os01g58100	1.78	39.89	-4.4441	2.34e-09	1.72e-08	polyphenol oxidase, putative, expressed
LOC_Os02g17240	33.87	1.49	4.503	2.46e-09	1.81e-08	ATROPGEF7/ROPGEF7, putative, expressed
LOC_Os08g32920	46.96	6.64	2.8342	2.56e-09	1.88e-08	dynamin-2B, putative, expressed
LOC_Os05g09640	29.99	0	7.5065	2.59e-09	1.9e-08	uncharacterized protein At4g06744 precursor, putative, expressed
LOC_Os06g34960	2.98	38.52	-3.7066	2.75e-09	2.01e-08	TKL_IRAK_DUF26.1 - DUF26 kinases have homology to DUF26 containing loci, expressed
LOC_Os01g69020	53.09	0.31	7.3645	2.79e-09	2.04e-08	retrotransposon protein, putative, unclassified, expressed
LOC_Os06g44300	11.48	57.77	-2.3377	2.9e-09	2.12e-08	WAX2, putative, expressed
LOC_Os08g39270	141.01	5.25	4.7358	2.92e-09	2.13e-08	fasciclin domain containing protein, expressed
LOC_Os03g13300	15.85	63.75	-2.0085	2.99e-09	2.18e-08	glutamate decarboxylase, putative, expressed
LOC_Os11g31400	37.26	3.9	3.2587	3.3e-09	2.4e-08	expressed protein
LOC_Os06g20920	1.11	45.35	-5.3613	3.34e-09	2.43e-08	SAM dependent carboxyl methyltransferase, putative, expressed
LOC_Os11g13390	1.39	41.24	-4.8147	3.34e-09	2.43e-08	expressed protein
LOC_Os04g42210	48.26	0.31	7.2289	3.6e-09	2.62e-08	GPI-anchored protein, putative, expressed
LOC_Os01g65630	47.32	8.57	2.4535	3.72e-09	2.7e-08	expressed protein
LOC_Os05g46760	11.08	54.13	-2.2928	4.09e-09	2.96e-08	STE_MEKK_ste11_MAP3K.19 - STE kinases include homologs to sterile 7, sterile 11 and sterile 20 from yeast, expressed
LOC_Os06g03810	12.13	58.29	-2.2612	4.26e-09	3.08e-08	expressed protein
LOC_Os08g33860	35.44	1.2	4.8914	4.34e-09	3.13e-08	zinc finger, C3HC4 type, putative, expressed
LOC_Os02g26290	27.76	0	7.3955	5.24e-09	3.76e-08	fasciclin-like arabinogalactan protein 8 precursor, putative, expressed
LOC_Os10g38920	32.54	1.84	4.1772	5.99e-09	4.27e-08	protein kinase domain containing protein, expressed
LOC_Os07g49140	52.1	11.06	2.2373	6.69e-09	4.76e-08	expressed protein
LOC_Os01g61330	55.97	12.18	2.2125	7.01e-09	4.99e-08	ankyrin homolog precursor, putative, expressed
LOC_Os03g14130	34.11	2.98	3.5157	7.05e-09	5.01e-08	POEI1 - Pollen Ole e I allergen and extensin family protein precursor, expressed
LOC_Os12g03840	26.34	0	7.3194	7.47e-09	5.3e-08	retrotransposon protein, putative, unclassified, expressed
LOC_Os05g16430	0	30.03	-7.2042	8.81e-09	6.22e-08	SHR5-receptor-like kinase, putative, expressed
LOC_Os06g14240	59.54	14.63	2.0275	9.17e-09	6.46e-08	hsp20/alpha crystallin family protein, putative, expressed
LOC_Os09g20940	32.84	2.96	3.4602	9.86e-09	6.93e-08	expressed protein
LOC_Os02g50040	31.39	1.77	4.1366	1.01e-08	7.13e-08	endoglucanase, putative, expressed
LOC_Os01g66740	6.19	42.61	-2.7705	1.07e-08	7.51e-08	inactive receptor kinase At1g27190 precursor, putative, expressed
LOC_Os02g41510	5.43	43.02	-2.973	1.09e-08	7.64e-08	MYB family transcription factor, putative, expressed
LOC_Os05g45690	3.95	38.61	-3.2615	1.15e-08	8.02e-08	expressed protein
LOC_Os09g26440	25.59	0	7.2734	1.54e-08	1.07e-07	expressed protein
LOC_Os06g49470	56.48	13.49	2.0675	1.55e-08	1.07e-07	peptidyl-prolyl cis-trans isomerase, putative, expressed
LOC_Os01g18450	41.63	0.59	6.1227	1.56e-08	1.08e-07	expressed protein
LOC_Os01g60080	41.67	0.56	6.1283	1.59e-08	1.1e-07	monocopper oxidase, putative, expressed
LOC_Os08g24670	1.11	39.11	-5.1458	1.74e-08	1.2e-07	legume lectins beta domain containing protein, putative, expressed
LOC_Os03g01640	33.15	0.89	5.2087	1.78e-08	1.22e-07	expansin precursor, putative, expressed
LOC_Os05g13850	24.17	0	7.1951	1.81e-08	1.24e-07	TsetseEP precursor, putative, expressed
LOC_Os08g39530	23.88	0	7.1765	1.83e-08	1.26e-07	expressed protein
LOC_Os07g05850	36.89	4.87	2.9384	1.9e-08	1.3e-07	transposon protein, putative, CACTA, En/Spm sub-class, expressed
LOC_Os08g07100	0	27.13	-7.0598	2.07e-08	1.42e-07	terpene synthase, putative, expressed
LOC_Os02g03510	39.62	0.31	6.9457	2.22e-08	1.51e-07	fibroin heavy chain precursor, putative, expressed
LOC_Os03g06960	23.7	0	7.1681	2.24e-08	1.52e-07	vesicle-associated membrane protein, putative, expressed
LOC_Os09g26210	44.09	8.07	2.4539	2.31e-08	1.57e-07	ZOS9-12 - C2H2 zinc finger protein, expressed
LOC_Os02g37309	31.6	1.81	4.1395	2.41e-08	1.64e-07	expressed protein
LOC_Os03g02400	38.14	5.97	2.6719	2.43e-08	1.65e-07	plastocyanin-like domain containing protein, putative, expressed
LOC_Os02g53970	38.21	5.99	2.6728	2.5e-08	1.69e-07	OsSub24 - Putative Subtilisin homologue, expressed
LOC_Os01g13440	38.54	0.28	6.9056	2.53e-08	1.71e-07	pollen allergen Cyn d 23, putative, expressed
LOC_Os02g41670	13.77	57.54	-2.0497	2.62e-08	1.77e-07	phenylalanine ammonia-lyase, putative, expressed
LOC_Os02g03520	38.53	0.31	6.902	2.72e-08	1.83e-07	THION25 - Plant thionin family protein precursor, expressed
LOC_Os11g03660	43.44	8.04	2.434	2.75e-08	1.86e-07	VQ domain containing protein, putative, expressed
LOC_Os09g24140	22.7	0	7.1045	2.82e-08	1.9e-07	pollen allergen Cyn d 23, putative, expressed
LOC_Os07g17310	23.29	0	7.1383	2.82e-08	1.9e-07	B12D protein, putative, expressed
LOC_Os08g07690	1.5	34.35	-4.5413	3e-08	2.01e-07	expressed protein
LOC_Os11g37940	1.83	33.81	-4.2025	3e-08	2.02e-07	WIP2 - Wound-induced protein precursor, expressed
LOC_Os01g38110	1.52	34.34	-4.5378	3.07e-08	2.06e-07	cytochrome P450, putative, expressed
LOC_Os03g16950	1.83	33.56	-4.1889	3.15e-08	2.11e-07	cysteine-rich repeat secretory protein 55 precursor, putative, expressed
LOC_Os11g11710	22.38	0	7.0836	3.24e-08	2.17e-07	expressed protein
LOC_Os09g24020	22.14	0	7.0661	3.38e-08	2.26e-07	pollen allergen Cyn d 23, putative, expressed
LOC_Os06g45200	23.11	0	7.1248	3.59e-08	2.39e-07	group 3 pollen allergen, putative, expressed
LOC_Os02g49340	31.42	1.14	4.725	3.6e-08	2.4e-07	nitrate-induced NOI protein, putative, expressed
LOC_Os07g48830	10.57	51.32	-2.2706	3.76e-08	2.5e-07	glycosyl transferase 8 domain containing protein, putative, expressed
LOC_Os08g01450	5.02	38.51	-2.9118	3.77e-08	2.5e-07	cytochrome P450, putative, expressed
LOC_Os07g26480	31.22	3.31	3.2461	4.09e-08	2.71e-07	P21-Rho-binding domain containing protein, putative, expressed
LOC_Os03g25760	48.92	10.6	2.2145	4.42e-08	2.92e-07	calmodulin-binding protein, putative, expressed
LOC_Os09g30030	21.85	0	7.0455	4.54e-08	3e-07	expressed protein
LOC_Os03g56500	4.5	36.69	-3.0449	5.3e-08	3.48e-07	expressed protein
LOC_Os01g18930	33.48	3.91	3.1082	5.37e-08	3.53e-07	peroxidase precursor, putative, expressed
LOC_Os06g13850	20.97	0	6.9887	5.73e-08	3.75e-07	OsFBX193 - F-box domain containing protein, expressed
LOC_Os11g28540	2.2	31.9	-3.8535	6.39e-08	4.16e-07	expressed protein
LOC_Os10g34220	8.69	48.01	-2.4479	6.39e-08	4.17e-07	TKL_IRAK_DUF26-lf.1 - DUF26 kinases have homology to DUF26 containing loci, expressed
LOC_Os04g40410	4.71	39.9	-3.062	6.56e-08	4.27e-07	high affinity nitrate transporter, putative, expressed
LOC_Os08g44790	31.52	2.16	3.9022	6.57e-08	4.27e-07	expansin precursor, putative, expressed
LOC_Os04g45010	36.8	0.62	5.9371	6.57e-08	4.28e-07	OsPLIM2b - LIM domain protein, putative actin-binding protein and transcription factor, expressed
LOC_Os08g30800	20.54	0	6.9599	6.82e-08	4.43e-07	KED, putative, expressed
LOC_Os12g35690	34.44	0.31	6.7405	6.84e-08	4.44e-07	RALFL5 - Rapid ALkalinization Factor RALF family protein precursor, expressed
LOC_Os03g13140	1.85	31.08	-4.0758	8.05e-08	5.19e-07	non-symbiotic hemoglobin 2, putative, expressed
LOC_Os10g08022	19.96	0	6.9156	8.54e-08	5.5e-07	fructose-bisphospate aldolase isozyme, putative, expressed
LOC_Os08g38200	20.54	0	6.954	8.59e-08	5.53e-07	phosphatidylinositol 3- and 4-kinase family protein, putative, expressed
LOC_Os11g45220	29.1	0.94	5.0135	9.4e-08	6.03e-07	IWS1 homolog A, putative, expressed
LOC_Os02g32740	29.53	0.9	5.0403	9.41e-08	6.03e-07	SNARE domain containing protein, putative, expressed
LOC_Os01g04470	6.31	38.77	-2.628	9.71e-08	6.21e-07	expressed protein
LOC_Os04g42860	34.37	0.59	5.8498	9.97e-08	6.37e-07	GDSL-like lipase/acylhydrolase, putative, expressed
LOC_Os02g55400	36.39	0.62	5.9182	1.02e-07	6.5e-07	ATPase 8, plasma membrane-type, putative, expressed
LOC_Os06g10780	38.8	6.31	2.6267	1.05e-07	6.71e-07	AP2 domain containing protein, expressed
LOC_Os10g05780	26.97	1.18	4.4976	1.11e-07	7.08e-07	POT domain containing peptide transporter, putative, expressed
LOC_Os08g09000	8.1	41.51	-2.3577	1.12e-07	7.1e-07	Cupin domain containing protein, expressed
LOC_Os10g08780	33.53	0.61	5.8068	1.18e-07	7.49e-07	expressed protein
LOC_Os06g40990	19.17	0	6.8586	1.24e-07	7.89e-07	expressed protein
LOC_Os05g45070	5.42	37.06	-2.7548	1.27e-07	8.03e-07	harpin-induced protein 1 domain containing protein, expressed
LOC_Os02g02560	42.62	8.83	2.2589	1.28e-07	8.13e-07	UTP--glucose-1-phosphate uridylyltransferase, putative, expressed
LOC_Os06g09940	10.89	49.29	-2.1675	1.32e-07	8.37e-07	expressed protein
LOC_Os07g03790	3	31.28	-3.4038	1.34e-07	8.5e-07	lectin-like receptor kinase 7, putative, expressed
LOC_Os01g40580	7.24	40.86	-2.4785	1.43e-07	9e-07	hypersensitive-induced response protein, putative, expressed
LOC_Os07g35380	4.04	33	-3.0289	1.67e-07	1.05e-06	TKL_IRAK_DUF26-lc.16 - DUF26 kinases have homology to DUF26 containing loci, expressed
LOC_Os05g24770	26.68	1.76	3.898	1.69e-07	1.06e-06	reticulon domain containing protein, putative, expressed
LOC_Os07g41060	2.96	30.64	-3.3786	1.71e-07	1.07e-06	dihydroflavonol-4-reductase, putative, expressed
LOC_Os04g46160	51.51	12.43	2.0467	1.74e-07	1.09e-06	expressed protein
LOC_Os07g14340	30.72	0.28	6.5758	1.82e-07	1.14e-06	retrotransposon protein, putative, unclassified, expressed
LOC_Os03g48770	0.37	34.94	-6.4625	1.87e-07	1.17e-06	Cupin domain containing protein, expressed
LOC_Os08g09060	4.39	33.92	-2.9418	1.93e-07	1.2e-06	Cupin domain containing protein, expressed
LOC_Os01g66640	6.34	37.81	-2.5875	1.93e-07	1.2e-06	S-domain receptor-like protein kinase, putative, expressed
LOC_Os12g14540	2.24	29.98	-3.7603	1.96e-07	1.22e-06	expressed protein
LOC_Os12g37660	18.31	0	6.788	2.31e-07	1.43e-06	pectinesterase, putative, expressed
LOC_Os07g31070	0.72	36.42	-5.6303	2.4e-07	1.48e-06	expressed protein
LOC_Os08g01274	43.35	9.96	2.1273	2.4e-07	1.49e-06	expressed protein
LOC_Os05g04914	5.52	35.87	-2.6963	2.42e-07	1.49e-06	expressed protein
LOC_Os01g67820	2.53	29.89	-3.5406	2.44e-07	1.51e-06	exo70 exocyst complex subunit domain containing protein, expressed
LOC_Os01g01190	36.83	6.86	2.4231	2.53e-07	1.56e-06	phosphoesterase family protein, putative, expressed
LOC_Os06g29220	9.69	43.81	-2.1888	2.84e-07	1.74e-06	erythronate-4-phosphate dehydrogenase domain containing protein, expressed
LOC_Os05g40810	5.47	37.07	-2.7558	2.95e-07	1.81e-06	BRCA1 C Terminus domain containing protein, expressed
LOC_Os01g48940	8.71	45.88	-2.3854	3.03e-07	1.85e-06	expressed protein
LOC_Os07g30690	17.25	0	6.7081	3.04e-07	1.86e-06	indole-3-acetate beta-glucosyltransferase, putative, expressed
LOC_Os12g35710	28.18	0.31	6.4505	3.07e-07	1.88e-06	uncharacterized protein At4g06744 precursor, putative, expressed
LOC_Os02g32060	24.98	2.11	3.5757	3.65e-07	2.21e-06	hydrolase, NUDIX family, domain containing protein, expressed
LOC_Os07g11380	0.37	31.92	-6.3298	3.96e-07	2.39e-06	RAL4 - Seed allergenic protein RA5/RA14/RA17 precursor, expressed
LOC_Os01g71860	1.11	29.14	-4.7227	4.09e-07	2.47e-06	glycosyl hydrolases family 17, putative, expressed
LOC_Os12g44350	29.96	0.62	5.6413	4.11e-07	2.48e-06	actin, putative, expressed
LOC_Os06g45190	17.65	0	6.7341	4.23e-07	2.55e-06	pollen allergen, putative, expressed
LOC_Os01g10470	16.65	0	6.6541	4.27e-07	2.57e-06	RALFL17 - Rapid ALkalinization Factor RALF family protein precursor, expressed
LOC_Os11g36780	16.84	0	6.6736	4.37e-07	2.63e-06	hypothetical protein
LOC_Os03g04620	28.66	2.99	3.2581	4.59e-07	2.76e-06	CCT motif family protein, expressed
LOC_Os02g50770	16.82	0	6.6726	4.82e-07	2.89e-06	peroxidase precursor, putative, expressed
LOC_Os02g13780	9.54	43.69	-2.1913	4.89e-07	2.93e-06	receptor-like protein kinase 2 precursor, putative, expressed
LOC_Os08g09950	32.82	5.47	2.5994	4.99e-07	2.99e-06	acyl-desaturase, chloroplast precursor, putative, expressed
LOC_Os11g06550	6.2	35.57	-2.5108	5.01e-07	3e-06	hypothetical protein
LOC_Os03g47010	1.5	27.32	-4.2088	5.08e-07	3.04e-06	glycosyl hydrolase family 10 protein, putative, expressed
LOC_Os07g47760	10.27	43.79	-2.0873	5.32e-07	3.17e-06	POEI50 - Pollen Ole e I allergen and extensin family protein precursor, expressed
LOC_Os03g09910	1.08	28.73	-4.7069	5.42e-07	3.23e-06	aminotransferase, classes I and II, domain containing protein, expressed
LOC_Os10g11860	28.31	0.56	5.5741	5.69e-07	3.39e-06	MATE efflux family protein, putative, expressed
LOC_Os03g21160	29.28	4.19	2.8034	5.71e-07	3.4e-06	RNA-binding zinc finger protein, putative, expressed
LOC_Os01g72680	0	18.26	-6.4923	6.61e-07	3.92e-06	disease resistance protein RPS2, putative, expressed
LOC_Os03g21880	15.96	0	6.5922	7.28e-07	4.3e-06	THION28 - Plant thionin family protein precursor, expressed
LOC_Os01g71624	4.72	32.1	-2.7498	7.29e-07	4.3e-06	expressed protein
LOC_Os04g59310	27.25	0.59	5.513	7.3e-07	4.31e-06	phospholipase C, putative, expressed
LOC_Os04g11120	24.87	2.36	3.3861	7.31e-07	4.32e-06	expressed protein
LOC_Os04g16722	989.07	237.32	2.0593	7.51e-07	4.43e-06	uncharacterized protein ycf68, putative, expressed
LOC_Os02g56380	6.56	35.69	-2.4325	7.86e-07	4.63e-06	OsWAK21 - OsWAK receptor-like cytoplasmic kinase OsWAK-RLCK, expressed
LOC_Os07g40300	5.95	35.27	-2.5769	7.91e-07	4.65e-06	ZOS7-10 - C2H2 zinc finger protein, expressed
LOC_Os01g48950	10.55	44.83	-2.0765	8.09e-07	4.76e-06	expressed protein
LOC_Os04g55110	24.13	0.94	4.7446	8.21e-07	4.82e-06	expressed protein
LOC_Os02g53100	3.28	28.99	-3.1291	8.32e-07	4.88e-06	WRKY32, expressed
LOC_Os03g10260	27.02	3.36	3.0275	8.32e-07	4.88e-06	expressed protein
LOC_Os04g24110	36.21	7.3	2.324	8.57e-07	5.02e-06	anthocyanin 3-O-beta-glucosyltransferase, putative, expressed
LOC_Os04g28780	5.92	33.98	-2.5266	9.15e-07	5.36e-06	serine/threonine-protein kinase receptor precursor, putative, expressed
LOC_Os01g12790	4.47	30.84	-2.8009	9.67e-07	5.64e-06	receptor protein kinase, putative, expressed
LOC_Os09g15365	3.95	30.61	-2.9303	9.83e-07	5.73e-06	hydrophobic protein, putative, expressed
LOC_Os07g01460	29.28	4.1	2.8195	1.01e-06	5.86e-06	expressed protein
LOC_Os07g05110	23.3	0.87	4.7036	1.05e-06	6.1e-06	PLA IIIA/PLP7, putative, expressed
LOC_Os02g42650	41.41	9.58	2.112	1.09e-06	6.31e-06	expansin precursor, putative, expressed
LOC_Os04g56680	24.86	2.37	3.3849	1.09e-06	6.31e-06	OsSAUR22 - Auxin-responsive SAUR gene family member, expressed
LOC_Os02g40250	23.73	0.28	6.2027	1.12e-06	6.49e-06	retrotransposon protein, putative, unclassified, expressed
LOC_Os07g19130	29.32	4.78	2.6182	1.13e-06	6.55e-06	cytochrome P450, putative, expressed
LOC_Os04g56700	1.13	26.43	-4.5779	1.2e-06	6.9e-06	naringenin,2-oxoglutarate 3-dioxygenase, putative, expressed
LOC_Os07g35280	3.22	28.42	-3.1099	1.21e-06	6.95e-06	TKL_IRAK_DUF26-lc.1 - DUF26 kinases have homology to DUF26 containing loci, expressed
LOC_Os09g29670	0.39	27.16	-6.0996	1.23e-06	7.06e-06	white-brown complex homolog protein 11, putative, expressed
LOC_Os06g03610	23.31	0.31	6.1773	1.24e-06	7.13e-06	TKL_IRAK_CrRLK1L-1.13 - The CrRLK1L-1 subfamily has homology to the CrRLK1L homolog, expressed
LOC_Os01g29104	39.75	8.51	2.2125	1.25e-06	7.17e-06	expressed protein
LOC_Os03g46200	2.24	26.26	-3.5641	1.27e-06	7.3e-06	acetyltransferase, GNAT family, putative, expressed
LOC_Os06g43304	6.58	36.8	-2.4744	1.27e-06	7.28e-06	cytochrome P450, putative, expressed
LOC_Os01g41834	44.61	11	2.0386	1.27e-06	7.31e-06	chalcone synthase, putative, expressed
LOC_Os02g36190	7.65	37.54	-2.2856	1.29e-06	7.39e-06	cytochrome P450, putative, expressed
LOC_Os05g16420	0	16.51	-6.3418	1.31e-06	7.52e-06	SHR5-receptor-like kinase, putative, expressed
LOC_Os06g23760	1.45	25.15	-4.096	1.32e-06	7.54e-06	acyl-CoA oxidase, putative, expressed
LOC_Os04g27760	0	16.52	-6.3419	1.36e-06	7.75e-06	terpene synthase, putative, expressed
LOC_Os02g30080	39.87	9.87	2.0136	1.37e-06	7.85e-06	cytochrome P450, putative, expressed
LOC_Os04g01710	1.12	27.01	-4.6136	1.39e-06	7.95e-06	cysteine proteinase At4g11310 precursor, putative, expressed
LOC_Os11g40460	2.27	26.28	-3.5646	1.4e-06	7.96e-06	retrotransposon protein, putative, unclassified, expressed
LOC_Os01g49750	22.87	0.31	6.1509	1.41e-06	8.07e-06	expressed protein
LOC_Os01g57690	22.95	0.31	6.1549	1.42e-06	8.12e-06	early nodulin 20 precursor, putative, expressed
LOC_Os11g35960	3.31	27.69	-3.0611	1.43e-06	8.18e-06	Leucine rich repeat N-terminal domain containing protein, putative, expressed
LOC_Os11g08860	14.31	0	6.4385	1.44e-06	8.21e-06	expressed protein
LOC_Os01g07240	40.33	9.45	2.1104	1.49e-06	8.46e-06	expressed protein
LOC_Os11g36940	25.27	0.56	5.4123	1.55e-06	8.8e-06	glucan endo-1,3-beta-glucosidase precursor, putative, expressed
LOC_Os04g25150	25.23	0.56	5.4107	1.56e-06	8.83e-06	pollen allergen, putative, expressed
LOC_Os12g41570	3.3	27.55	-3.0604	1.61e-06	9.14e-06	expressed protein
LOC_Os11g17440	2.96	26.53	-3.17	1.63e-06	9.23e-06	enoyl-CoA hydratase/isomerase family protein, expressed
LOC_Os07g03120	29.46	4.41	2.7245	1.66e-06	9.4e-06	expressed protein
LOC_Os06g19070	2.51	26.69	-3.3804	1.67e-06	9.46e-06	cytochrome P450, putative, expressed
LOC_Os06g05410	1.12	25.97	-4.5497	1.72e-06	9.73e-06	expressed protein
LOC_Os04g42800	34.92	7.57	2.2175	1.73e-06	9.76e-06	photosystem-II repair protein, putative, expressed
LOC_Os11g43640	22.34	0.31	6.1198	1.73e-06	9.78e-06	retrotransposon protein, putative, unclassified, expressed
LOC_Os01g04540	10.1	41.84	-2.0643	1.76e-06	9.96e-06	serine/threonine-protein kinase At1g18390 precursor, putative, expressed
LOC_Os04g38370	21.37	1.21	4.1561	1.78e-06	1e-05	wound/stress protein, putative, expressed
LOC_Os08g04650	13.98	0	6.4038	1.8e-06	1.02e-05	pectinesterase inhibitor domain containing protein, expressed
LOC_Os12g43700	22.76	0.28	6.1404	1.83e-06	1.03e-05	SCP-like extracellular protein, expressed
LOC_Os07g19120	37.79	7.13	2.4349	1.95e-06	1.1e-05	retrotransposon protein, putative, unclassified
LOC_Os01g64440	7.04	34.77	-2.3118	2e-06	1.12e-05	expressed protein
LOC_Os10g33060	22.31	1.78	3.643	2.03e-06	1.14e-05	hcr2-5D, putative, expressed
LOC_Os12g24390	0	15.65	-6.2633	2.08e-06	1.17e-05	retrotransposon protein, putative, unclassified, expressed
LOC_Os03g53540	3.25	27.07	-3.0381	2.08e-06	1.16e-05	expressed protein
LOC_Os05g03920	5.89	32.36	-2.4563	2.08e-06	1.17e-05	TKL_IRAK_DUF26-lf.3 - DUF26 kinases have homology to DUF26 containing loci, expressed
LOC_Os03g30470	0	15.52	-6.2536	2.18e-06	1.22e-05	CHIT4 - Chitinase family protein precursor, expressed
LOC_Os02g13540	0	15.48	-6.2508	2.19e-06	1.22e-05	expressed protein
LOC_Os09g37470	34.77	7.71	2.1686	2.19e-06	1.23e-05	OsSAUR52 - Auxin-responsive SAUR gene family member, expressed
LOC_Os01g27490	0	15.44	-6.2478	2.21e-06	1.24e-05	leucoanthocyanidin dioxygenase, putative, expressed
LOC_Os07g35660	3.02	26.39	-3.1574	2.27e-06	1.27e-05	TKL_IRAK_DUF26-lc.21 - DUF26 kinases have homology to DUF26 containing loci, expressed
LOC_Os03g59440	23.9	0.61	5.3182	2.27e-06	1.27e-05	dirigent, putative, expressed
LOC_Os02g39380	24.77	0.59	5.3732	2.33e-06	1.3e-05	OsCML17 - Calmodulin-related calcium sensor protein, expressed
LOC_Os03g59330	29.17	5.02	2.5263	2.35e-06	1.31e-05	polygalacturonase, putative, expressed
LOC_Os01g14940	13.8	0	6.3807	2.37e-06	1.32e-05	invertase/pectin methylesterase inhibitor family protein, putative, expressed
LOC_Os06g39060	13.57	0	6.3616	2.39e-06	1.33e-05	glucan endo-1,3-beta-glucosidase precursor, putative, expressed
LOC_Os11g38780	1.11	24.42	-4.4669	2.42e-06	1.35e-05	EF hand family protein, putative
LOC_Os08g03150	5.97	32.66	-2.467	2.47e-06	1.37e-05	receptor like protein kinase, putative, expressed
LOC_Os09g24840	21.52	0.28	6.0611	2.63e-06	1.46e-05	GASR10 - Gibberellin-regulated GASA/GAST/Snakin family protein precursor, expressed
LOC_Os04g03210	0.37	24.58	-5.9577	2.68e-06	1.48e-05	receptor kinase, putative, expressed
LOC_Os07g48560	2.91	25.62	-3.126	2.74e-06	1.52e-05	homeobox domain containing protein, expressed
LOC_Os10g23090	30.7	5.42	2.5069	2.74e-06	1.51e-05	homeobox associated leucine zipper, putative, expressed
LOC_Os03g51390	2.57	25.22	-3.2931	2.77e-06	1.53e-05	expressed protein
LOC_Os11g16940	2.91	26.91	-3.1929	2.84e-06	1.57e-05	transposon protein, putative, CACTA, En/Spm sub-class
LOC_Os07g37385	23.17	0.63	5.2705	2.94e-06	1.62e-05	LTPL109 - Protease inhibitor/seed storage/LTP family protein precursor, expressed
LOC_Os04g14780	21.16	1.45	3.8366	3.01e-06	1.66e-05	retrotransposon protein, putative, unclassified, expressed
LOC_Os08g39590	20.97	0.86	4.5556	3.08e-06	1.69e-05	inactive receptor kinase At2g26730 precursor, putative, expressed
LOC_Os01g53370	13.16	0	6.3184	3.14e-06	1.73e-05	anthocyanidin 5,3-O-glucosyltransferase, putative, expressed
LOC_Os12g23170	21.07	0.31	6.0323	3.18e-06	1.75e-05	Os12bglu38 - beta-glucosidase/beta-mannosidase/exoglucanase homologue, expressed
LOC_Os09g28880	32.52	6.71	2.2929	3.2e-06	1.76e-05	DUF617 domain containing protein, expressed
LOC_Os11g45720	23.72	0.61	5.3039	3.27e-06	1.79e-05	pectinesterase, putative, expressed
LOC_Os02g04030	35.73	7.36	2.2632	3.33e-06	1.82e-05	phosphatidylinositol transfer, putative, expressed
LOC_Os03g22010	20.76	1.51	3.7897	3.47e-06	1.9e-05	peroxidase precursor, putative, expressed
LOC_Os11g47630	1.5	23.49	-3.9934	3.49e-06	1.91e-05	ZOS11-10 - C2H2 zinc finger protein, expressed
LOC_Os10g39300	1.07	24.14	-4.4534	3.67e-06	2e-05	aspartic proteinase nepenthesin, putative, expressed
LOC_Os04g59200	0.76	26.54	-5.1711	3.69e-06	2.01e-05	peroxidase precursor, putative, expressed
LOC_Os01g64100	7.68	35.56	-2.2076	3.76e-06	2.05e-05	glycosyl hydrolase, putative, expressed
LOC_Os02g16940	0.35	23	-5.8593	3.99e-06	2.17e-05	OsSub13 - Putative Subtilisin homologue, expressed
LOC_Os06g45150	19.86	0.31	5.9487	4.05e-06	2.19e-05	pollen allergen, putative, expressed
LOC_Os02g54560	20.22	0.91	4.4938	4.18e-06	2.26e-05	SCP-like extracellular protein, expressed
LOC_Os02g06670	33.27	6.31	2.3974	4.23e-06	2.28e-05	retrotransposon protein, putative, unclassified, expressed
LOC_Os10g02720	33.25	7.45	2.1544	4.31e-06	2.33e-05	OsWAK99 - OsWAK receptor-like protein kinase, expressed
LOC_Os03g01470	30.08	5.97	2.3335	4.47e-06	2.41e-05	expressed protein
LOC_Os11g10130	9.67	39.14	-2.0256	4.53e-06	2.44e-05	MYB family transcription factor, putative, expressed
LOC_Os09g02830	12.84	0	6.2815	4.74e-06	2.55e-05	OsMADS78 - MADS-box family gene with M-alpha type-box, expressed
LOC_Os12g05470	0	14.14	-6.1173	4.95e-06	2.65e-05	plastocyanin-like domain containing protein, putative, expressed
LOC_Os03g15790	28.72	5.67	2.339	4.95e-06	2.65e-05	ZOS3-08 - C2H2 zinc finger protein, expressed
LOC_Os09g28440	0.78	26.82	-5.174	5.25e-06	2.81e-05	AP2 domain containing protein, expressed
LOC_Os01g08840	1.77	24.33	-3.7309	5.28e-06	2.82e-05	expressed protein
LOC_Os09g14770	8.62	36.55	-2.0991	5.47e-06	2.92e-05	retrotransposon protein, putative, unclassified, expressed
LOC_Os11g28940	4.85	29.12	-2.5968	5.48e-06	2.92e-05	expressed protein
LOC_Os12g42650	20.61	1.83	3.5151	5.53e-06	2.95e-05	pollen preferential protein, putative, expressed
LOC_Os01g06720	0	13.86	-6.0876	5.56e-06	2.96e-05	disease resistance protein SlVe2 precursor, putative, expressed
LOC_Os07g07420	20	0.28	5.9563	5.58e-06	2.98e-05	gibberellin 20 oxidase 1-B, putative, expressed
LOC_Os09g37840	6.58	33.29	-2.3315	5.63e-06	3e-05	carbohydrate binding protein, putative, expressed
LOC_Os07g11410	0.37	21.98	-5.7956	5.65e-06	3.01e-05	RAL5 - Seed allergenic protein RA5/RA14/RA17 precursor, expressed
LOC_Os03g52370	3.28	25.09	-2.9246	5.65e-06	3.01e-05	PIII4 - Proteinase inhibitor II family protein precursor, expressed
LOC_Os01g57968	4732.31	41.84	6.8223	5.72e-06	3.05e-05	expressed protein
LOC_Os06g43060	12.24	0	6.2091	5.79e-06	3.08e-05	expressed protein
LOC_Os01g20970	18.76	0.28	5.8666	5.85e-06	3.11e-05	invertase/pectin methylesterase inhibitor family protein, putative, expressed
LOC_Os09g03890	19.98	1.2	4.0598	6.18e-06	3.28e-05	octicosapeptide/Phox/Bem1p, putative, expressed
LOC_Os10g38600	3.71	25.74	-2.8021	6.23e-06	3.3e-05	glutathione S-transferase GSTU6, putative, expressed
LOC_Os01g14990	5.86	30.86	-2.3944	6.34e-06	3.36e-05	GCRP6 - Glycine and cysteine rich family protein precursor, putative, expressed
LOC_Os01g57150	18.75	0.31	5.8655	6.44e-06	3.41e-05	SR protein related family member, putative, expressed
LOC_Os12g11710	0.73	24.56	-5.0592	6.46e-06	3.42e-05	expressed protein
LOC_Os05g19010	19.5	1.51	3.7022	6.79e-06	3.58e-05	expressed protein
LOC_Os01g71700	2.27	23.24	-3.3871	6.88e-06	3.63e-05	amino acid permease family protein, putative, expressed
LOC_Os02g01140	12.62	0	6.2539	6.94e-06	3.66e-05	GDSL-like lipase/acylhydrolase, putative, expressed
LOC_Os05g16980	30.76	6.16	2.3062	7.33e-06	3.86e-05	terpene synthase 8, putative, expressed
LOC_Os01g68290	30.68	6.58	2.2253	7.44e-06	3.91e-05	expressed protein
LOC_Os05g38770	19.92	1.26	4.0433	7.61e-06	3.99e-05	protein kinase APK1B, chloroplast precursor, putative, expressed
LOC_Os01g56240	2.56	22.98	-3.159	7.93e-06	4.15e-05	OsSAUR2 - Auxin-responsive SAUR gene family member, expressed
LOC_Os11g28310	27.82	5.38	2.3725	8.1e-06	4.24e-05	P21-Rho-binding domain containing protein, putative, expressed
LOC_Os01g68589	25.44	3.43	2.8498	8.2e-06	4.28e-05	LTPL39 - Protease inhibitor/seed storage/LTP family protein precursor, expressed
LOC_Os05g51750	20.14	2.11	3.2667	8.68e-06	4.52e-05	aspartyl protease family protein, putative, expressed
LOC_Os09g09560	0	12.88	-5.9842	9.02e-06	4.69e-05	expressed protein
LOC_Os03g14010	26.31	4.5	2.5539	9.09e-06	4.72e-05	glycosyl hydrolase family 10 protein, putative, expressed
LOC_Os03g19610	17.72	0.28	5.7826	9.09e-06	4.72e-05	pectinesterase, putative, expressed
LOC_Os05g02760	7.82	33.95	-2.1267	9.27e-06	4.81e-05	expressed protein
LOC_Os02g10530	17.59	0.31	5.7749	9.42e-06	4.89e-05	expressed protein
LOC_Os05g08910	3.34	24.2	-2.8662	9.44e-06	4.89e-05	expressed protein
LOC_Os04g49650	19.9	2.11	3.2471	9.55e-06	4.95e-05	DUF581 domain containing protein, expressed
LOC_Os03g17480	34.66	8.64	2.0015	9.77e-06	5.06e-05	IN2-1 protein, putative, expressed
LOC_Os06g48290	0	13.08	-6.0021	9.86e-06	5.1e-05	homeobox associated leucine zipper, putative, expressed
LOC_Os11g04600	2.27	22.37	-3.3318	1.05e-05	5.4e-05	BTBA5 - Bric-a-Brac,Tramtrack, Broad Complex BTB domain with Ankyrin repeat region, expressed
LOC_Os03g44750	11.41	0	6.1104	1.07e-05	5.54e-05	pollen preferential protein, putative, expressed
LOC_Os01g25460	17.26	0.31	5.7467	1.09e-05	5.61e-05	uncharacterized protein At4g06744 precursor, putative, expressed
LOC_Os05g30940	20.13	1.86	3.4692	1.12e-05	5.78e-05	vacuolar calcium binding protein, putative, expressed
LOC_Os03g05770	19.95	0.59	5.0629	1.16e-05	5.95e-05	peroxidase precursor, putative, expressed
LOC_Os05g35930	8.34	34.66	-2.0411	1.17e-05	6e-05	expressed protein
LOC_Os01g72740	7.36	32.89	-2.159	1.19e-05	6.11e-05	cytochrome P450, putative, expressed
LOC_Os01g51270	18.96	0.86	4.4143	1.19e-05	6.08e-05	THION44 - Plant thionin family protein precursor, putative, expressed
LOC_Os02g36530	7.02	34.69	-2.3032	1.2e-05	6.14e-05	expressed protein
LOC_Os02g05560	35.25	8.74	2.0236	1.22e-05	6.25e-05	retrotransposon protein, putative, unclassified, expressed
LOC_Os08g04540	0.39	19.54	-5.6222	1.25e-05	6.41e-05	decarboxylase, putative, expressed
LOC_Os09g37880	2.53	22.56	-3.1336	1.27e-05	6.5e-05	serine/threonine-protein kinase receptor precursor, putative, expressed
LOC_Os11g44230	0.35	19.4	-5.6141	1.28e-05	6.54e-05	expressed protein
LOC_Os11g26790	0.37	19.71	-5.6322	1.36e-05	6.9e-05	dehydrin, putative, expressed
LOC_Os02g32320	0	12.95	-5.9959	1.37e-05	6.94e-05	expressed protein
LOC_Os03g25060	19.42	1.8	3.4309	1.43e-05	7.26e-05	expressed protein
LOC_Os06g48010	20.28	1.98	3.2989	1.51e-05	7.64e-05	peroxidase precursor, putative, expressed
LOC_Os03g60570	0.75	21.9	-4.8913	1.56e-05	7.9e-05	ZOS3-22 - C2H2 zinc finger protein, expressed
LOC_Os12g08930	6.99	30.96	-2.1478	1.6e-05	8.08e-05	expressed protein
LOC_Os09g24159	16.95	0.31	5.7192	1.61e-05	8.1e-05	pollen allergen Cyn d 23, putative, expressed
LOC_Os08g07500	17.89	0.94	4.311	1.65e-05	8.29e-05	DUF617 domain containing protein, expressed
LOC_Os11g40470	7.26	32.28	-2.14	1.68e-05	8.43e-05	retrotransposon protein, putative, Ty3-gypsy subclass, expressed
LOC_Os03g49050	17.54	1.18	3.8821	1.68e-05	8.46e-05	possible lysine decarboxylase domain containing protein, expressed
LOC_Os04g39370	2.19	21.12	-3.2615	1.7e-05	8.54e-05	heavy metal associated domain containing protein, expressed
LOC_Os09g37958	17.68	0.89	4.3024	1.75e-05	8.76e-05	cupin domain containing protein, expressed
LOC_Os04g42220	10.8	0	6.0276	1.75e-05	8.76e-05	GPI-anchored protein, putative, expressed
LOC_Os04g38230	29.74	6.9	2.1123	1.77e-05	8.86e-05	expressed protein
LOC_Os04g56000	2.13	21.31	-3.2805	1.85e-05	9.26e-05	AGAP001055-PA, putative, expressed
LOC_Os10g36160	21.03	3.01	2.8108	1.85e-05	9.25e-05	LTPL159 - Protease inhibitor/seed storage/LTP family protein precursor, expressed
LOC_Os08g38280	10.3	0	5.9629	1.86e-05	9.29e-05	mucin-associated surface protein, putative, expressed
LOC_Os10g34840	25.51	121.85	-2.2614	1.96e-05	9.76e-05	RIPER6 - Ripening-related family protein precursor, expressed
LOC_Os02g44080	2.95	22.22	-2.9134	1.99e-05	9.92e-05	aquaporin protein, putative, expressed
LOC_Os01g49580	8.3	34.51	-2.0366	2.13e-05	0.00010583	Protein kinase domain containing protein, expressed
LOC_Os06g44320	26.77	4.99	2.4052	2.25e-05	0.00011129	expressed protein
LOC_Os03g07100	9.94	0	5.9112	2.33e-05	0.00011487	LTPL82 - Protease inhibitor/seed storage/LTP family protein precursor, expressed
LOC_Os11g36800	9.92	0	5.9095	2.34e-05	0.00011537	expressed protein
LOC_Os08g26350	0.73	20.75	-4.8193	2.38e-05	0.0001172	expressed protein
LOC_Os03g12700	21.24	2.98	2.826	2.41e-05	0.0001188	expressed protein
LOC_Os02g12070	3.71	23.46	-2.6706	2.42e-05	0.00011908	expressed protein
LOC_Os01g61840	1.48	19.12	-3.6973	2.53e-05	0.00012423	hypothetical protein
LOC_Os06g10790	7.31	31.31	-2.0897	2.56e-05	0.00012578	lectin-like receptor kinase, putative, expressed
LOC_Os04g24510	0.75	20.29	-4.7827	2.66e-05	0.00013028	OsWAK36 - OsWAK receptor-like protein kinase, expressed
LOC_Os07g12100	18.95	2.1	3.1743	2.72e-05	0.00013311	expressed protein
LOC_Os01g51690	0	11.23	-5.7901	2.75e-05	0.00013427	WRKY26, expressed
LOC_Os11g44700	0	11.17	-5.7838	2.75e-05	0.00013439	calmodulin binding protein, putative, expressed
LOC_Os01g46850	15.18	0.31	5.5583	2.75e-05	0.00013451	expressed protein
LOC_Os01g43720	6.6	29.68	-2.1639	2.77e-05	0.00013535	cytochrome P450 72A1, putative, expressed
LOC_Os08g05980	2.96	22	-2.8963	2.82e-05	0.00013787	expressed protein
LOC_Os11g38160	3.71	23.1	-2.6448	2.88e-05	0.00014052	transporter family protein, putative, expressed
LOC_Os02g54540	18.14	0.61	4.9224	2.88e-05	0.00014057	SCP-like extracellular protein, expressed
LOC_Os05g34700	24.29	4.37	2.4519	2.89e-05	0.00014089	GDSL-like lipase/acylhydrolase, putative, expressed
LOC_Os11g37210	1.51	19.09	-3.6904	3.03e-05	0.00014729	MTN26L5 - MtN26 family protein precursor, expressed
LOC_Os12g43380	0	10.99	-5.7574	3.14e-05	0.00015228	thaumatin, putative, expressed
LOC_Os08g40080	17.94	1.79	3.3251	3.19e-05	0.00015453	expressed protein
LOC_Os09g19650	17.2	0.59	4.8524	3.25e-05	0.00015731	3-ketoacyl-CoA synthase precursor, putative, expressed
LOC_Os01g50810	15.22	0.31	5.5614	3.27e-05	0.00015814	invertase/pectin methylesterase inhibitor family protein, putative, expressed
LOC_Os07g04310	25.04	4.99	2.311	3.32e-05	0.00016066	expressed protein
LOC_Os04g56040	4.9	25.74	-2.415	3.36e-05	0.00016255	glycine rich protein family protein, putative, expressed
LOC_Os07g30960	31.2	7.1	2.1608	3.42e-05	0.00016519	monooxygenase, putative, expressed
LOC_Os11g34610	5.57	27.55	-2.3164	3.45e-05	0.00016659	TKL_IRAK_DUF26-lc.28 - DUF26 kinases have homology to DUF26 containing loci, expressed
LOC_Os09g30010	6.95	30.02	-2.1069	3.5e-05	0.00016904	fasciclin domain containing protein, expressed
LOC_Os07g01260	9.64	0	5.8645	3.52e-05	0.00016967	la domain containing protein, expressed
LOC_Os04g59260	17.09	1.49	3.513	3.53e-05	0.00017011	peroxidase precursor, putative, expressed
LOC_Os01g12490	14.87	0.31	5.5355	3.55e-05	0.00017107	flavin monooxygenase, putative, expressed
LOC_Os02g42820	14.65	0.28	5.5108	3.63e-05	0.00017463	OsPLIM2a - LIM domain protein, putative actin-binding protein and transcription factor, expressed
LOC_Os08g42470	14.35	0.31	5.4794	3.81e-05	0.00018311	BEE 1, putative, expressed
LOC_Os11g17720	5.15	26.25	-2.3532	3.95e-05	0.00018965	plant protein of unknown function domain containing protein, expressed
LOC_Os08g24640	0	10.43	-5.6813	3.98e-05	0.00019081	retrotransposon protein, putative, Ty3-gypsy subclass, expressed
LOC_Os03g12180	14.47	0.28	5.4886	4.13e-05	0.00019762	MA3 domain containing protein, expressed
LOC_Os02g56920	28.71	7.09	2.0085	4.27e-05	0.00020384	WAX2, putative, expressed
LOC_Os06g46560	14.02	0.31	5.4448	4.37e-05	0.00020801	myb-like DNA-binding domain containing protein, expressed
LOC_Os11g11730	14.19	0.31	5.4581	4.55e-05	0.00021613	cell wall adhesin, putative, expressed
LOC_Os04g50940	0.69	18.91	-4.6903	4.57e-05	0.00021718	peptide transporter PTR2, putative, expressed
LOC_Os11g16260	0	10.2	-5.6473	4.58e-05	0.00021749	laccase precursor protein, putative, expressed
LOC_Os05g39310	0.35	15.91	-5.3259	4.76e-05	0.00022541	thiamine pyrophosphate enzyme, C-terminal TPP binding domain containing protein, expressed
LOC_Os05g11330	14.89	0.31	5.5364	4.82e-05	0.00022844	RALFL19 - Rapid ALkalinization Factor RALF family protein precursor, expressed
LOC_Os03g47230	26.83	6.36	2.0888	4.89e-05	0.00023148	phytosulfokines precursor, putative, expressed
LOC_Os04g29580	1.45	18.13	-3.622	5.13e-05	0.00024221	OsWAK37 - OsWAK short gene, expressed
LOC_Os03g52870	13.61	0.31	5.4029	5.18e-05	0.00024435	WD-40 repeat family protein, putative, expressed
LOC_Os01g66990	1.11	17.82	-4.0082	5.19e-05	0.00024467	expressed protein
LOC_Os08g26520	0	10.12	-5.6379	5.33e-05	0.00025125	expressed protein
LOC_Os11g28060	0	10.03	-5.6275	5.48e-05	0.00025791	cytochrome P450, putative, expressed
LOC_Os03g10210	6.7	28.22	-2.0827	5.56e-05	0.0002611	homeobox domain containing protein, expressed
LOC_Os11g46230	8.79	0	5.7357	5.69e-05	0.00026677	tetratricopeptide repeat domain containing protein, expressed
LOC_Os03g11040	3.34	21.37	-2.6839	5.75e-05	0.0002694	cyclin, putative, expressed
LOC_Os01g27140	2.21	19.76	-3.1599	5.8e-05	0.0002716	OsGrx_C7 - glutaredoxin subgroup III, expressed
LOC_Os10g05600	16.97	1.73	3.2565	5.81e-05	0.00027217	thaumatin-like protein 1 precursor, putative, expressed
LOC_Os02g51040	5.87	27.99	-2.248	6e-05	0.00028027	expansin precursor, putative, expressed
LOC_Os04g56930	0	9.79	-5.5907	6.14e-05	0.00028643	glycosyl hydrolases, putative, expressed
LOC_Os07g13980	22.4	3.67	2.6242	6.22e-05	0.00029002	glucose-1-phosphate adenylyltransferase large subunit, putative, expressed
LOC_Os01g63630	19.83	2.56	2.9079	6.23e-05	0.00029066	retrotransposon protein, putative, Ty3-gypsy subclass, expressed
LOC_Os06g10920	19.39	2.69	2.8515	6.33e-05	0.00029471	xyloglucan fucosyltransferase, putative, expressed
LOC_Os04g50950	3.27	21.28	-2.6877	6.39e-05	0.00029758	peptide transporter PTR2, putative, expressed
LOC_Os01g51260	9.01	0	5.7638	6.39e-05	0.00029717	MYB family transcription factor, putative, expressed
LOC_Os01g33300	13.22	0.31	5.362	6.69e-05	0.0003106	polygalacturonase, putative, expressed
LOC_Os10g41224	2.64	19.88	-2.9396	6.73e-05	0.00031219	expressed protein
LOC_Os09g16970	8.72	0	5.7265	6.96e-05	0.00032227	expressed protein
LOC_Os08g04240	0	9.66	-5.5667	7.27e-05	0.00033616	cysteine-rich repeat secretory protein 55 precursor, putative, expressed
LOC_Os04g47720	4.37	25.23	-2.5177	7.29e-05	0.00033703	cis-zeatin O-glucosyltransferase, putative, expressed
LOC_Os04g28620	8.54	0	5.6892	7.3e-05	0.00033744	male sterility protein, putative, expressed
LOC_Os04g42100	12.86	0.31	5.3216	7.43e-05	0.0003428	retrotransposon protein, putative, unclassified, expressed
LOC_Os10g01340	17.6	2.17	3.0573	7.45e-05	0.00034355	expressed protein
LOC_Os12g35330	2.53	19.74	-2.9439	7.76e-05	0.00035722	OsGrx_C12 - glutaredoxin subgroup III, expressed
LOC_Os05g41380	2.92	19.99	-2.7666	7.83e-05	0.00036012	expressed protein
LOC_Os06g35700	5.16	24.51	-2.2487	7.97e-05	0.00036637	reticuline oxidase-like protein precursor, putative, expressed
LOC_Os01g71760	5.98	27.1	-2.198	7.99e-05	0.00036733	amino acid permease family protein, putative, expressed
LOC_Os01g19210	23.31	4.38	2.396	8.04e-05	0.00036919	transposon protein, putative, unclassified, expressed
LOC_Os05g04470	7.09	28.57	-2.0206	8.1e-05	0.00037202	peroxidase precursor, putative, expressed
LOC_Os01g07480	3.7	21.77	-2.5628	8.27e-05	0.00037951	DUF260 domain containing protein, putative, expressed
LOC_Os08g35490	0	9.46	-5.5421	8.32e-05	0.0003818	ctr copper transporter family protein, putative, expressed
LOC_Os07g09750	8.49	0	5.6834	8.68e-05	0.00039734	expressed protein
LOC_Os02g36070	0.73	17.17	-4.5415	8.83e-05	0.00040383	cytochrome P450, putative, expressed
LOC_Os02g03500	8.57	0	5.6938	8.83e-05	0.0004037	expressed protein
LOC_Os06g22925	2.59	18.92	-2.8729	8.97e-05	0.00040974	expressed protein
LOC_Os04g02620	23.58	4.71	2.3167	9.15e-05	0.00041701	oxidoreductase, short chain dehydrogenase/reductase family, putative, expressed
LOC_Os06g05260	15.48	1.45	3.3841	9.19e-05	0.00041877	pectate lyase precursor, putative, expressed
LOC_Os09g38000	2.15	18.27	-3.0572	9.33e-05	0.00042507	no apical meristem protein, putative, expressed
LOC_Os05g01380	1.12	16.52	-3.8975	9.42e-05	0.00042881	polygalacturonase inhibitor precursor, putative, expressed
LOC_Os06g46160	2.95	19.58	-2.7351	9.57e-05	0.00043533	expressed protein
LOC_Os09g28450	8.69	0	5.7101	9.74e-05	0.00044294	paramyosin, putative, expressed
LOC_Os02g21320	14.8	0.62	4.6204	9.76e-05	0.00044399	expressed protein
LOC_Os02g13580	20.13	3.3	2.6142	9.89e-05	0.00044964	kinesin motor domain containing protein, expressed
LOC_Os03g12570	20.69	3.54	2.5345	0.00010169	0.00046119	expressed protein
LOC_Os06g30920	25.73	5.44	2.2553	0.00010433	0.00047222	expressed protein
LOC_Os02g29190	5.97	25.79	-2.1224	0.00010529	0.00047622	ankyrin, putative, expressed
LOC_Os10g21630	0.37	14.12	-5.1537	0.00010537	0.00047649	hypothetical protein
LOC_Os04g51520	21.67	4.42	2.2817	0.0001064	0.000481	glycosyl hydrolases family 16, putative, expressed
LOC_Os12g14699	29.01	156.05	-2.4271	0.00010699	0.00048345	protein kinase domain containing protein, expressed
LOC_Os01g10960	18.68	2.63	2.8015	0.00010766	0.00048609	peptide-N4-asparagine amidase A, putative, expressed
LOC_Os08g12600	8.04	0	5.6078	0.00010847	0.00048955	expressed protein
LOC_Os05g51220	16.21	1.76	3.1848	0.00010855	0.00048973	aspartic proteinase, putative, expressed
LOC_Os01g09870	3.51	23.05	-2.6714	0.0001108	0.00049918	expressed protein
LOC_Os02g30190	2.56	18.63	-2.8542	0.00011455	0.00051553	expressed protein
LOC_Os08g34290	4.73	23.24	-2.2858	0.00011456	0.00051553	chorismate mutase, chloroplast precursor, putative, expressed
LOC_Os06g05430	4.33	22.8	-2.3754	0.00011727	0.00052708	expressed protein
LOC_Os05g45240	14.92	0.92	4.0438	0.00011787	0.00052959	flavin monooxygenase, putative, expressed
LOC_Os06g47110	12.37	0.31	5.2685	0.00012284	0.00055035	COBRA-like protein precursor, putative, expressed
LOC_Os01g08220	37.2	1.67	4.4342	0.00012716	0.0005687	gibberellin 3-beta-dioxygenase 2-2, putative, expressed
LOC_Os10g36070	27.09	6.05	2.1732	0.00012907	0.00057705	LTPL155 - Protease inhibitor/seed storage/LTP family protein precursor, putative, expressed
LOC_Os06g44930	26.03	6.31	2.0501	0.00012947	0.00057881	expressed protein
LOC_Os05g16930	5.16	24.11	-2.2222	0.0001299	0.00058059	protein kinase domain containing protein, expressed
LOC_Os12g37600	17	2.16	3.0047	0.00013214	0.00059016	glycerol-3-phosphate acyltransferase, putative, expressed
LOC_Os04g42950	0	8.74	-5.423	0.00013475	0.00060097	MYB family transcription factor, putative, expressed
LOC_Os05g25390	6.3	28.14	-2.1603	0.00013814	0.0006152	tyrosine protein kinase domain containing protein, putative, expressed
LOC_Os10g21190	177.63	41.91	2.0818	0.00013962	0.00062125	expressed protein
LOC_Os04g57260	7.78	0	5.5558	0.00014097	0.00062674	expressed protein
LOC_Os12g27190	7.68	0	5.5418	0.00014418	0.00064005	expressed protein
LOC_Os01g02320	5.16	23.67	-2.1977	0.00014676	0.00065058	protein kinase domain containing protein, expressed
LOC_Os12g13800	0.39	13.14	-5.0515	0.00015221	0.00067347	O-methyltransferase, putative, expressed
LOC_Os08g34910	14.49	0.62	4.5949	0.00015603	0.00068926	pectinesterase, putative, expressed
LOC_Os08g32380	11.38	0.31	5.1455	0.00015924	0.00070278	expressed protein
LOC_Os04g45340	0	8.55	-5.3976	0.00015967	0.00070453	expressed protein
LOC_Os01g68620	7.63	0	5.5336	0.00016463	0.00072486	signal peptide peptidase-like 2B, putative, expressed
LOC_Os04g54600	7.86	0	5.5671	0.00016929	0.00074438	DUF617 domain containing protein, expressed
LOC_Os09g09550	0	8.46	-5.3748	0.00017484	0.00076755	plant protein of unknown function domain containing protein, expressed
LOC_Os05g08890	0	8.42	-5.3693	0.00017745	0.00077857	transposable element protein, putative, containing Pfam profile: PF03108, MuDR, expressed
LOC_Os03g37120	11.3	0.31	5.1385	0.0001802	0.0007896	retrotransposon protein, putative, unclassified, expressed
LOC_Os11g14910	1.45	15.58	-3.406	0.0001808	0.00079199	NADP-dependent oxidoreductase, putative, expressed
LOC_Os08g25850	0	8.3	-5.3526	0.0001855	0.00081155	expressed protein
LOC_Os02g53360	13.75	0.89	3.9367	0.00018789	0.00082128	expressed protein
LOC_Os12g44220	1.08	15.47	-3.8093	0.00019707	0.00085899	ATPase 2, putative, expressed
LOC_Os12g11840	2.94	19.01	-2.6935	0.00019907	0.00086734	hypothetical protein
LOC_Os08g04250	1.51	15.91	-3.4241	0.00019918	0.00086775	cysteine-rich repeat secretory protein 55 precursor, putative, expressed
LOC_Os08g04350	0.73	15.12	-4.3627	0.00020052	0.0008735	plastocyanin-like domain containing protein, putative, expressed
LOC_Os02g17740	1.41	15.72	-3.4313	0.00020468	0.00089074	transposon protein, putative, CACTA, En/Spm sub-class, expressed
LOC_Os04g55980	0.73	15.61	-4.4054	0.0002075	0.00090205	glycine-rich RNA-binding, abscisic acid-inducible protein, putative, expressed
LOC_Os11g23220	11.25	0.31	5.1224	0.00021075	0.00091533	myosin, putative, expressed
LOC_Os03g15710	23.83	5.79	2.0584	0.00021207	0.00092083	strictosidine synthase, putative, expressed
LOC_Os09g19800	0	8.23	-5.3424	0.00022038	0.00095429	aminopeptidase, putative, expressed
LOC_Os04g33740	13.77	1.14	3.5385	0.00022287	0.00096402	glycosyl hydrolases, putative, expressed
LOC_Os04g24080	13.04	0.62	4.4344	0.00022878	0.00098833	retrotransposon protein, putative, Ty3-gypsy subclass, expressed
LOC_Os07g03730	1.87	16.42	-3.146	0.00023045	0.00099523	SCP-like extracellular protein, expressed
LOC_Os07g47830	11.17	0.28	5.1246	0.00023358	0.0010077	pectinesterase, putative, expressed
LOC_Os11g40640	12.83	0.87	3.8494	0.00023932	0.0010307	transposon protein, putative, unclassified, expressed
LOC_Os02g26810	5.84	24.43	-2.0579	0.00024083	0.001037	cytochrome P450, putative, expressed
LOC_Os02g38710	5.88	24.23	-2.0451	0.0002445	0.0010516	protein phosphatase 2C containing protein, expressed
LOC_Os03g51620	12.89	0.63	4.4195	0.00024475	0.0010524	DUF221 domain containing protein, expressed
LOC_Os05g38000	20.71	3.38	2.6314	0.00024812	0.0010658	ATROPGEF7/ROPGEF7, putative, expressed
LOC_Os02g21640	10.59	0.28	5.0438	0.00025376	0.0010881	expressed protein
LOC_Os07g33898	2.24	19	-3.1056	0.00025638	0.0010984	60S ribosomal protein L44, putative, expressed
LOC_Os01g47370	0.76	14.55	-4.3	0.00025901	0.0011088	MYB family transcription factor, putative, expressed
LOC_Os05g11070	0.73	14.54	-4.3061	0.00025918	0.0011094	helix-loop-helix DNA-binding domain containing protein, expressed
LOC_Os01g20000	7.07	0	5.4167	0.00026124	0.0011177	expressed protein
LOC_Os06g41670	1.54	15.27	-3.3595	0.00026235	0.0011222	CC-NBS-LRR protein, putative, expressed
LOC_Os09g37120	0.37	11.97	-4.9162	0.00026357	0.001127	pyridoxal-dependent decarboxylase protein, putative, expressed
LOC_Os10g01690	7	0	5.4054	0.0002705	0.0011545	transferase family protein, putative, expressed
LOC_Os05g50700	0	7.78	-5.2575	0.00027204	0.0011603	WRKY111, expressed
LOC_Os03g45960	4.14	20.74	-2.3436	0.00027303	0.0011644	thaumatin, putative, expressed
LOC_Os02g04945	18.2	3.34	2.4562	0.00027366	0.0011669	phosphatidate cytidylyltransferase family protein, putative, expressed
LOC_Os01g21135	6.98	0	5.4017	0.00028609	0.0012149	retrotransposon protein, putative, unclassified, expressed
LOC_Os12g15920	20.31	4.48	2.1781	0.00028774	0.001221	laccase precursor protein, putative, expressed
LOC_Os11g14380	2.57	17.08	-2.7282	0.00029144	0.0012357	resistance protein LR10, putative, expressed
LOC_Os10g23820	0	8.42	-5.3699	0.00029167	0.0012364	transferase family protein, putative, expressed
LOC_Os07g47120	6.99	0	5.4031	0.00029272	0.0012406	beta-amylase, putative, expressed
LOC_Os01g10490	13.12	1.18	3.4637	0.00030429	0.0012871	keratin, type I cytoskeletal 9, putative, expressed
LOC_Os01g64860	20.5	4.53	2.1891	0.00030587	0.0012935	OsSub11 - Putative Subtilisin homologue, expressed
LOC_Os09g10340	0.37	11.7	-4.883	0.00030828	0.0013028	cytochrome P450, putative, expressed
LOC_Os03g22500	19.81	3.93	2.3378	0.00031011	0.0013102	expressed protein
LOC_Os12g12000	4.58	23.67	-2.4046	0.00032172	0.001356	RALFL46 - Rapid ALkalinization Factor RALF family protein precursor, expressed
LOC_Os06g09310	5.62	23.05	-2.0512	0.000323	0.0013611	zinc finger, C3HC4 type domain containing protein, expressed
LOC_Os02g52540	4.03	20.13	-2.3142	0.00033065	0.0013918	EF hand family protein, putative, expressed
LOC_Os04g32160	18.92	3.87	2.2913	0.00033567	0.0014119	expressed protein
LOC_Os04g33240	5.05	23.02	-2.1658	0.00034261	0.0014397	sex determination protein tasselseed-2, putative, expressed
LOC_Os09g10640	7.41	0	5.486	0.00034935	0.0014664	retrotransposon protein, putative, unclassified, expressed
LOC_Os08g02220	0	7.57	-5.2134	0.0003522	0.0014776	endoglucanase, putative, expressed
LOC_Os05g47960	4.09	19.94	-2.2957	0.00036634	0.0015333	expressed protein
LOC_Os02g53820	9.96	0.31	4.9519	0.00037173	0.0015546	endoglucanase, putative, expressed
LOC_Os08g31080	6.63	0	5.3267	0.00037418	0.0015643	DUF260 domain containing protein, putative, expressed
LOC_Os04g03164	1.47	14.6	-3.3115	0.00037546	0.0015693	expressed protein
LOC_Os06g43410	14.12	1.83	2.9635	0.00037575	0.0015701	cytochrome P450, putative, expressed
LOC_Os05g50580	1.76	15.75	-3.1105	0.00037766	0.0015774	OsSCP30 - Putative Serine Carboxypeptidase homologue, expressed
LOC_Os11g40850	0	7.64	-5.2247	0.00039171	0.0016308	expressed protein
LOC_Os05g16290	6.71	0	5.3411	0.00039616	0.0016488	transposon protein, putative, unclassified, expressed
LOC_Os07g22770	3.37	20.05	-2.592	0.0003963	0.001649	AP2 domain containing protein, expressed
LOC_Os03g24620	6.57	0	5.3178	0.00039768	0.0016546	retrotransposon protein, putative, unclassified, expressed
LOC_Os08g32390	6.72	0	5.3426	0.00041841	0.0017355	expressed protein
LOC_Os05g07020	15.77	2.7	2.5511	0.00041985	0.0017408	expressed protein
LOC_Os01g44120	1.48	14.17	-3.2619	0.00042372	0.0017547	expressed protein
LOC_Os12g24330	0.76	13.41	-4.1808	0.00042596	0.0017632	expressed protein
LOC_Os06g49350	18.06	3.26	2.4614	0.00043582	0.0018009	retrotransposon protein, putative, unclassified, expressed
LOC_Os02g14430	0	7.99	-5.2891	0.00043892	0.0018126	peroxidase precursor, putative, expressed
LOC_Os07g39720	3.33	17.95	-2.4343	0.00044156	0.001823	expressed protein
LOC_Os09g30190	12.31	0.91	3.7817	0.00044906	0.0018518	receptor-like protein kinase 2 precursor, putative, expressed
LOC_Os08g31250	0	7.16	-5.1374	0.00045527	0.0018758	C1-like domain containing protein, expressed
LOC_Os04g53730	13.33	1.55	3.1393	0.00047225	0.0019418	expressed protein
LOC_Os11g37670	12.98	1.49	3.1173	0.00047369	0.0019475	expressed protein
LOC_Os07g15930	0.72	13.2	-4.1669	0.00047612	0.0019571	legume lectins beta domain containing protein, expressed
LOC_Os12g13400	0.39	10.78	-4.7657	0.00047859	0.0019665	expressed protein
LOC_Os02g06690	20.83	4.42	2.2219	0.00048511	0.0019912	plastocyanin-like domain containing protein, putative, expressed
LOC_Os06g49300	20.6	5.03	2.0261	0.00049025	0.0020103	glycosyltransferase protein, putative, expressed
LOC_Os02g30850	0	7.1	-5.1278	0.00049786	0.0020391	OsGrx_C8 - glutaredoxin subgroup III, expressed
LOC_Os05g48580	16.23	2.79	2.5718	0.0005191	0.0021194	expressed protein
LOC_Os07g43240	3.97	19.09	-2.2468	0.000527	0.0021497	SKP1-like protein 1B, putative, expressed
LOC_Os09g09460	6.28	0	5.2481	0.00053072	0.0021636	harpin-induced protein 1 domain containing protein, expressed
LOC_Os11g42330	17.06	3.26	2.3773	0.00053198	0.0021682	retrotransposon protein, putative, Ty3-gypsy subclass
LOC_Os01g52690	11.47	0.61	4.2535	0.000532	0.0021682	retrotransposon protein, putative, unclassified, expressed
LOC_Os12g04700	6.29	0	5.2487	0.00054249	0.0022072	phosphatidylinositol-4-phosphate 5-kinase, putative, expressed
LOC_Os03g01650	6.23	0	5.2387	0.00054592	0.00222	expansin precursor, putative, expressed
LOC_Os04g01850	6.23	0	5.2387	0.00054592	0.00222	hypothetical protein
LOC_Os04g37460	6.24	0	5.2413	0.00055489	0.0022539	glutamate decarboxylase, putative, expressed
LOC_Os10g40420	15.55	2.48	2.6793	0.00055938	0.0022707	LTPL138 - Protease inhibitor/seed storage/LTP family protein precursor, expressed
LOC_Os08g12230	6.36	0	5.2628	0.00056008	0.0022731	expressed protein
LOC_Os04g30330	4.8	20.58	-2.1031	0.00056502	0.002291	OsWAK59 - OsWAK receptor-like cytoplasmic kinase OsWAK-RLCK, expressed
LOC_Os06g05470	1.52	13.87	-3.2214	0.00056611	0.0022948	expressed protein
LOC_Os10g26470	9.32	0.31	4.852	0.00057993	0.0023471	sucrose transporter, putativ, expressed
LOC_Os10g02970	3.25	17.88	-2.4364	0.00059078	0.0023896	Leucine rich repeat N-terminal domain containing protein, putative, expressed
LOC_Os03g51740	0.76	12.96	-4.1341	0.00059496	0.0024055	aminotransferase, classes I and II, domain containing protein, expressed
LOC_Os02g50460	0.72	12.67	-4.1062	0.00063116	0.002544	immediate-early fungal elicitor protein CMPG1, putative, expressed
LOC_Os06g34970	1.85	14.54	-2.9741	0.00063286	0.0025501	expressed protein
LOC_Os02g36414	2.55	15.79	-2.6215	0.0006388	0.0025717	transporter family protein, putative, expressed
LOC_Os02g48280	0	6.81	-5.0673	0.00064508	0.002595	expressed protein
LOC_Os05g46740	11.88	1.21	3.3041	0.00065745	0.0026408	regulator of chromosome condensation, putative, expressed
LOC_Os11g43790	3.69	18.06	-2.2899	0.00066715	0.0026771	DUF581 domain containing protein, expressed
LOC_Os03g20910	0.37	10.28	-4.6942	0.00067196	0.0026946	homeobox domain containing protein, expressed
LOC_Os05g44420	2.49	15.99	-2.6508	0.00067478	0.0027049	expressed protein
LOC_Os02g36280	0	6.83	-5.0715	0.0006797	0.002724	cytochrome P450, putative, expressed
LOC_Os08g09020	0.37	10.1	-4.6741	0.0006851	0.0027427	Cupin domain containing protein, expressed
LOC_Os08g32960	18.88	3.92	2.2728	0.00069313	0.0027716	endonuclease/exonuclease/phosphatase family domain containing protein, expressed
LOC_Os06g43044	8.83	0.31	4.7791	0.00069653	0.002784	GDSL-like lipase/acylhydrolase, putative, expressed
LOC_Os02g55800	8.83	0.31	4.7791	0.00069726	0.0027867	expressed protein
LOC_Os01g41430	2.45	17.18	-2.7642	0.00069776	0.0027884	UDP-glucoronosyl and UDP-glucosyl transferase, putative, expressed
LOC_Os07g17120	6.13	0	5.2207	0.00074792	0.0029755	late embryogenesis abundant protein, putative, expressed
LOC_Os08g01810	13.07	1.48	3.127	0.00074956	0.0029817	matrix attachment region binding protein, putative, expressed
LOC_Os04g57830	18.57	4.2	2.1442	0.00075691	0.003008	expressed protein
LOC_Os12g10880	0	6.95	-5.091	0.00076028	0.0030184	expressed protein
LOC_Os10g25590	2.91	16.26	-2.4743	0.00076275	0.0030276	glutathione S-transferase, putative, expressed
LOC_Os03g60560	2.23	14.79	-2.7359	0.00077464	0.0030703	ZOS3-21 - C2H2 zinc finger protein, expressed
LOC_Os02g51720	12.86	1.83	2.8341	0.00077904	0.0030854	expressed protein
LOC_Os11g34570	0	6.7	-5.0358	0.00080507	0.0031835	lysM domain-containing GPI-anchored protein precursor, putative, expressed
LOC_Os02g17590	0	6.59	-5.0168	0.00080535	0.0031843	expressed protein
LOC_Os05g03090	6.01	0	5.1784	0.00080592	0.0031859	transposon protein, putative, unclassified, expressed
LOC_Os03g16260	10.83	0.59	4.1795	0.00082929	0.0032732	protein kinase, putative, expressed
LOC_Os03g01610	5.95	0	5.1685	0.00083061	0.0032781	expansin precursor, putative, expressed
LOC_Os01g63610	13.87	2.09	2.7328	0.0008963	0.0035203	retrotransposon protein, putative, unclassified, expressed
LOC_Os08g04340	1.44	12.94	-3.1406	0.00090869	0.0035659	plastocyanin-like domain containing protein, putative, expressed
LOC_Os01g54210	11.86	1.49	2.9869	0.00095063	0.0037186	GATA zinc finger domain containing protein, expressed
LOC_Os04g55740	0	6.44	-4.9904	0.00095525	0.0037345	peroxidase precursor, putative, expressed
LOC_Os08g25710	8.59	0.28	4.7343	0.00096204	0.0037603	CSLD3 - cellulose synthase-like family D, expressed
LOC_Os01g42610	15.96	3.3	2.2746	0.00097764	0.0038158	terpene synthase, putative, expressed
LOC_Os08g45170	10.38	0.63	4.1028	0.00098603	0.0038456	carboxyl-terminal peptidase, putative, expressed
LOC_Os11g06480	0	6.35	-4.9614	0.00099522	0.0038781	expressed protein
LOC_Os01g24810	12.55	1.73	2.8221	0.0010143	0.0039482	cytochrome P450, putative, expressed
LOC_Os02g44120	6.04	0	5.2019	0.0011368	0.0043958	ZOS2-13 - C2H2 zinc finger protein, expressed
LOC_Os01g14514	5.52	0	5.0638	0.0011869	0.0045791	expressed protein
LOC_Os08g11200	4.54	19.3	-2.1139	0.0011917	0.0045935	retrotransposon protein, putative, unclassified, expressed
LOC_Os07g30210	5.47	0	5.0524	0.0012102	0.0046559	integral membrane protein DUF6 domain containing protein, expressed
LOC_Os06g22020	0.37	9.83	-4.6255	0.0012232	0.0047023	cytochrome P450, putative, expressed
LOC_Os05g37190	2.19	14.18	-2.6833	0.0012247	0.0047068	ZOS5-08 - C2H2 zinc finger protein, expressed
LOC_Os03g52410	3.7	17.11	-2.2128	0.0012583	0.0048249	expressed protein
LOC_Os12g22800	5.66	0	5.0914	0.0012596	0.0048283	expressed protein
LOC_Os02g09540	8	0.28	4.6409	0.0012682	0.0048593	expressed protein
LOC_Os01g44260	1.08	11.82	-3.4221	0.001278	0.0048927	dihydroflavonol-4-reductase, putative, expressed
LOC_Os07g41350	0.69	11.5	-3.976	0.001296	0.0049563	B12D protein, putative, expressed
LOC_Os03g38390	5.44	0	5.0469	0.0013319	0.0050866	GDSL-like lipase/acylhydrolase, putative, expressed
LOC_Os11g35080	19.34	4.67	2.036	0.0013432	0.0051279	expressed protein
LOC_Os07g11870	1.5	12.17	-3.0433	0.0013512	0.0051548	cytochrome P450, putative, expressed
LOC_Os03g28090	11.99	1.52	2.9899	0.0013598	0.0051847	pectinesterase, putative, expressed
LOC_Os03g61160	0.72	11.05	-3.9129	0.0013739	0.0052335	expressed protein
LOC_Os10g01660	15.39	3.02	2.3592	0.0013967	0.0053145	transferase family protein, putative, expressed
LOC_Os02g33380	9.91	0.9	3.4665	0.0014261	0.0054189	pectinesterase inhibitor domain containing protein, putative, expressed
LOC_Os04g46910	10.95	1.24	3.184	0.0014536	0.0055169	actin-depolymerizing factor, putative, expressed
LOC_Os03g18779	0	5.91	-4.8635	0.0014692	0.0055708	expressed protein
LOC_Os12g36430	7.84	0.31	4.6031	0.0014797	0.0056071	expressed protein
LOC_Os12g07420	15.43	3.19	2.2496	0.0014868	0.005633	transmembrane protein 17, putative, expressed
LOC_Os02g18115	2.99	15.42	-2.3836	0.0015023	0.005687	expressed protein
LOC_Os04g48350	3.28	15.73	-2.2546	0.0015185	0.0057427	dehydration-responsive element-binding protein, putative, expressed
LOC_Os06g10050	4.1	17.31	-2.0897	0.0015454	0.0058381	expressed protein
LOC_Os08g33530	5.42	0	5.0412	0.0015461	0.0058403	TCP family transcription factor, putative, expressed
LOC_Os02g54870	11.41	1.5	2.9319	0.00155	0.0058531	expressed protein
LOC_Os11g35540	7.71	0.31	4.5843	0.0015506	0.0058549	expressed protein
LOC_Os07g27670	1.11	11.11	-3.3278	0.001608	0.0060554	WRKY115, expressed
LOC_Os11g08760	5.2	0	4.9746	0.0016228	0.0061083	pectinesterase family protein, expressed
LOC_Os08g31850	3.68	16.44	-2.1587	0.0016239	0.0061112	expressed protein
LOC_Os07g18750	5.16	0	4.9658	0.0016318	0.006136	LTPL42 - Protease inhibitor/seed storage/LTP family protein precursor, expressed
LOC_Os01g07450	5.15	0	4.9626	0.0016477	0.0061918	MYB family transcription factor, putative, expressed
LOC_Os07g23150	5.15	0	4.9626	0.0016477	0.0061918	transferase family protein, putative, expressed
LOC_Os04g32830	5.17	0	4.9683	0.0016544	0.006215	expressed protein
LOC_Os12g03770	15.46	3.57	2.1112	0.0016586	0.0062281	transposon protein, putative, CACTA, En/Spm sub-class, expressed
LOC_Os04g44440	9.48	0.63	3.9771	0.0016896	0.0063347	TCP family transcription factor, putative, expressed
LOC_Os11g08680	5.18	0	4.969	0.0016999	0.0063691	expressed protein
LOC_Os08g25990	0	5.74	-4.8163	0.0017061	0.006391	alcohol oxidase-related, putative, expressed
LOC_Os04g35020	5.12	0	4.9569	0.0017117	0.0064092	CSLH2 - cellulose synthase-like family H, expressed
LOC_Os08g04360	0	5.73	-4.8137	0.001718	0.0064306	plastocyanin-like domain containing protein, putative, expressed
LOC_Os11g16400	2.98	15.48	-2.3895	0.0017186	0.0064322	expressed protein
LOC_Os02g40550	5.14	0	4.96	0.0017459	0.0065235	Lung seven transmembrane receptor domain containing protein, putative, expressed
LOC_Os10g39020	2.2	13.32	-2.597	0.0017468	0.0065263	fringe-related protein, putative, expressed
LOC_Os05g45370	5.13	0	4.9593	0.0017501	0.0065381	cell cycle control protein, putative, expressed
LOC_Os03g32450	10.68	1.18	3.1632	0.0017525	0.0065458	retrotransposon protein, putative, unclassified, expressed
LOC_Os05g05080	3.51	36.22	-3.3462	0.0017678	0.0066	expressed protein
LOC_Os05g17000	7.85	0.31	4.6189	0.0017998	0.0067089	retrotransposon protein, putative, Ty3-gypsy subclass, expressed
LOC_Os03g15680	7.34	0.31	4.5127	0.0018611	0.0069229	nodulation-signaling pathway 2 protein, putative, expressed
LOC_Os06g13450	16.76	4.22	2.0006	0.0018632	0.0069291	cystathionine beta-lyase, putative, expressed
LOC_Os10g28420	11.23	1.49	2.9053	0.001911	0.007094	IQ calmodulin-binding motif family protein, putative, expressed
LOC_Os08g32340	5.23	0	4.9813	0.001911	0.007094	expressed protein
LOC_Os04g48510	7.4	0.28	4.5222	0.0019607	0.0072647	growth regulating factor protein, putative, expressed
LOC_Os01g69290	15.72	3.65	2.125	0.0020066	0.007422	antifreeze glycoprotein, putative, expressed
LOC_Os06g05209	9.17	0.63	3.927	0.0020235	0.0074784	pectate lyase precursor, putative, expressed
LOC_Os03g53340	9.83	0.87	3.4704	0.0020297	0.0074997	HSF-type DNA-binding domain containing protein, expressed
LOC_Os09g02070	5.06	0	4.9444	0.0020408	0.0075368	retrotransposon protein, putative, Ty3-gypsy subclass, expressed
LOC_Os05g38960	5.05	0	4.9418	0.0020535	0.0075789	expressed protein
LOC_Os07g09480	0	5.59	-4.7856	0.0020873	0.0076958	ATPase, putative, expressed
LOC_Os06g30680	2.26	13.3	-2.5765	0.0020978	0.007733	WD domain, G-beta repeat domain containing protein, expressed
LOC_Os04g09670	1.43	11.74	-3.005	0.002111	0.0077749	O-methyltransferase, putative, expressed
LOC_Os02g12090	2.2	13.06	-2.5677	0.0021344	0.0078562	expressed protein
LOC_Os04g39380	3.71	16.53	-2.1608	0.0021614	0.0079475	heavy metal transport/detoxification protein, putative, expressed
LOC_Os12g43870	0.37	8.09	-4.3504	0.0021703	0.0079795	expressed protein
LOC_Os02g50450	1.45	11.52	-2.9675	0.0021712	0.0079822	hypothetical protein
LOC_Os10g20890	5.33	0	5.0025	0.0022077	0.0081029	LTPL137 - Protease inhibitor/seed storage/LTP family protein precursor, expressed
LOC_Os04g05550	0.73	10.41	-3.8238	0.0022466	0.0082349	MEGL10 - Maternally expressed gene MEG family protein precursor, expressed
LOC_Os06g32990	0	5.43	-4.7358	0.0022561	0.0082667	peroxidase precursor, putative, expressed
LOC_Os03g17260	12.01	1.81	2.7421	0.0022753	0.00833	expressed protein
LOC_Os02g32300	7.03	0.31	4.4482	0.0023251	0.0085009	retrotransposon protein, putative, unclassified, expressed
LOC_Os12g17480	1.88	12.66	-2.7698	0.0023684	0.0086421	MLA12, putative, expressed
LOC_Os06g45970	0	5.41	-4.7309	0.0023906	0.0087148	OsSAUR26 - Auxin-responsive SAUR gene family member, expressed
LOC_Os01g19190	4.82	0	4.864	0.002405	0.0087641	retrotransposon protein, putative, unclassified, expressed
LOC_Os03g56180	4.11	16.77	-2.0413	0.0024358	0.0088653	legume lectins beta domain containing protein, expressed
LOC_Os08g08070	15.78	3.57	2.1334	0.0024421	0.0088871	transporter family protein, putative, expressed
LOC_Os01g46250	10.66	1.49	2.837	0.0024462	0.0089013	lipase, putative, expressed
LOC_Os06g12980	7.03	0.31	4.4477	0.0024545	0.0089293	cyclin, putative, expressed
LOC_Os11g32620	7.59	0.31	4.566	0.002465	0.0089641	chalcone synthase, putative, expressed
LOC_Os12g14220	10.32	1.25	3.0895	0.0024788	0.0090079	expressed protein
LOC_Os05g36230	4.83	0	4.8675	0.0024947	0.0090585	transposon protein, putative, CACTA, En/Spm sub-class, expressed
LOC_Os10g17960	1.44	11.27	-2.9467	0.0024991	0.0090728	TKL_IRAK_DUF26-lc.26 - DUF26 kinases have homology to DUF26 containing loci, expressed
LOC_Os03g49550	2.96	15.03	-2.3522	0.0025192	0.0091434	glucosyltransferase, putative, expressed
LOC_Os06g44260	8.86	0.62	3.8777	0.0025403	0.0092109	synthase, putative, expressed
LOC_Os08g10100	1.41	11.4	-2.9673	0.0025455	0.009228	expressed protein
LOC_Os06g35930	0.73	10.01	-3.7617	0.0025597	0.009277	aquaporin protein, putative, expressed
LOC_Os10g11750	4.76	0	4.851	0.0025702	0.00931	LTPL89 - Protease inhibitor/seed storage/LTP family protein precursor, expressed
LOC_Os04g56850	2.27	13.18	-2.5625	0.0025721	0.0093153	auxin response factor, putative, expressed
LOC_Os02g53250	0.73	9.77	-3.7331	0.0026964	0.0097311	expressed protein
LOC_Os01g50990	1.76	12.42	-2.7708	0.0027252	0.0098261	FBD domain containing protein, putative, expressed
LOC_Os12g16180	4.85	0	4.8711	0.0027355	0.0098606	lipase, putative, expressed
LOC_Os06g03240	13.65	3.02	2.1848	0.0027855	0.010024	expressed protein
LOC_Os11g08820	4.91	0	4.8871	0.0027948	0.010056	expressed protein
LOC_Os05g24780	2.08	13.6	-2.6557	0.0027957	0.010058	OsCML21 - Calmodulin-related calcium sensor protein, expressed
LOC_Os03g46860	9.63	1.21	3.004	0.0028006	0.010073	helix-loop-helix DNA-binding protein, putative, expressed
LOC_Os03g43580	4.76	0	4.8517	0.0028051	0.010086	IQ calmodulin-binding motif family protein, putative, expressed
LOC_Os06g03370	9.92	1.22	3.0449	0.0029193	0.010456	retrotransposon protein, putative, Ty3-gypsy subclass, expressed
LOC_Os04g58220	1.45	11.73	-2.9972	0.0029917	0.010694	transporter family protein, putative, expressed
LOC_Os01g50610	3.99	16.26	-2.0176	0.0030104	0.010754	SAM dependent carboxyl methyltransferase, putative, expressed
LOC_Os01g55440	12.25	2.03	2.5633	0.0030268	0.010808	CAMK_KIN1/SNF1/Nim1_like.1 - CAMK includes calcium/calmodulin depedent protein kinases, expressed
LOC_Os05g11580	1.51	11.23	-2.9242	0.0030294	0.010815	expressed protein
LOC_Os11g05810	3.96	16.6	-2.0451	0.0030358	0.010837	expressed protein
LOC_Os01g03330	2.6	13.26	-2.3552	0.0030593	0.010914	BBTI3 - Bowman-Birk type bran trypsin inhibitor precursor, expressed
LOC_Os12g27102	8.45	0.63	3.8078	0.0031252	0.011132	glycerophosphoryl diester phosphodiesterase family protein, putative, expressed
LOC_Os09g37650	6.62	0.28	4.363	0.0031294	0.011146	flavin-containing monooxygenase family protein, putative, expressed
LOC_Os10g23050	3.24	14.63	-2.1542	0.0031464	0.0112	helix-loop-helix DNA-binding protein, putative, expressed
LOC_Os08g35580	0.37	7.47	-4.2369	0.0031489	0.011208	expressed protein
LOC_Os09g09570	0.35	7.6	-4.2569	0.0032326	0.011485	expressed protein
LOC_Os06g07250	2.17	12.21	-2.4748	0.003245	0.011525	jacalin-like lectin domain containing protein, expressed
LOC_Os04g39300	0.35	7.43	-4.2305	0.0033089	0.011736	heavy metal transport/detoxification protein, putative, expressed
LOC_Os03g57720	0.37	7.52	-4.244	0.0033111	0.011743	aldehyde oxidase 2, putative, expressed
LOC_Os08g16910	0.39	7.49	-4.2398	0.0033524	0.011872	dehydrogenase, putative, expressed
LOC_Os10g28299	0.37	7.53	-4.2453	0.0033724	0.011933	expressed protein
LOC_Os05g04990	6.55	0.28	4.3517	0.0034434	0.012163	adenosylmethionine decarboxylase, putative, expressed
LOC_Os01g06340	15.14	3.61	2.0722	0.0034753	0.012268	expressed protein
LOC_Os02g50140	4.47	0	4.7545	0.0036507	0.012834	caleosin related protein, putative, expressed
LOC_Os02g01270	8.24	0.62	3.7662	0.0036562	0.012851	START domain containing protein, expressed
LOC_Os10g19904	4.43	0	4.7442	0.0036646	0.012877	expressed protein
LOC_Os12g06840	4.43	0	4.7442	0.0036646	0.012877	ATEXO70C2, putative, expressed
LOC_Os05g29930	11.87	2.17	2.4802	0.0037372	0.013106	late embryogenesis abundant protein, putative, expressed
LOC_Os10g32590	4.49	0	4.7583	0.0037704	0.013206	universal stress protein domain containing protein, putative, expressed
LOC_Os02g36890	11.83	1.98	2.5294	0.0038308	0.0134	MYB family transcription factor, putative, expressed
LOC_Os04g42960	4.4	0	4.7375	0.0038334	0.013408	Lung seven transmembrane receptor domain containing protein, putative, expressed
LOC_Os03g17030	7.99	0.59	3.7485	0.0039258	0.013702	polyadenylate-binding protein, putative, expressed
LOC_Os05g51230	14.69	3.58	2.0365	0.0039422	0.013753	phosphatidylinositol 3- and 4-kinase family protein, putative, expressed
LOC_Os06g50724	3.33	30.77	-3.2129	0.0040336	0.014039	START domain containing protein, expressed
LOC_Os09g07280	8.93	0.92	3.3001	0.0040784	0.014182	expressed protein
LOC_Os08g08960	1.48	10.35	-2.8146	0.0041122	0.014291	Cupin domain containing protein, expressed
LOC_Os10g39110	9.26	1.14	2.9714	0.0041571	0.01444	expansin precursor, putative, expressed
LOC_Os06g34530	0	4.85	-4.5703	0.0041572	0.01444	zinc finger, C3HC4 type domain containing protein, expressed
LOC_Os09g30506	2.93	13.31	-2.1819	0.0042407	0.014705	EF hand family protein, expressed
LOC_Os04g46970	1.88	11.23	-2.6026	0.0043279	0.01499	glucosyltransferase, putative, expressed
LOC_Os05g15600	10.3	1.77	2.529	0.0044084	0.015249	expressed protein
LOC_Os02g02000	14.23	3.36	2.1032	0.0044108	0.015256	cytochrome P450, putative, expressed
LOC_Os12g30550	8.77	0.94	3.2743	0.00442	0.015284	protein of unknown function domain containing protein, expressed
LOC_Os02g02930	1.04	9.88	-3.1827	0.0044283	0.01531	terpene synthase, putative, expressed
LOC_Os03g14615	9.15	1.24	2.9205	0.0044663	0.015432	LTPL117 - Protease inhibitor/seed storage/LTP family protein precursor, expressed
LOC_Os01g16470	4.32	0	4.7162	0.0046693	0.016059	phosphatidylinositol kinase, putative, expressed
LOC_Os12g40080	2.91	13.12	-2.1625	0.0046823	0.016095	B3 DNA binding domain containing protein, expressed
LOC_Os11g28530	0	5	-4.6225	0.0047354	0.01626	terpene synthase, putative, expressed
LOC_Os01g53990	6.15	0.31	4.2623	0.0047368	0.016262	pectinesterase, putative, expressed
LOC_Os04g56420	1.78	11.05	-2.5993	0.0048269	0.016535	retrotransposon protein, putative, unclassified, expressed
LOC_Os08g20440	2.89	13.31	-2.1811	0.0048814	0.016698	OsMADS69 - MADS-box family gene with M-alpha type-box, expressed
LOC_Os01g19330	0.39	7	-4.1374	0.0049949	0.017043	MYB family transcription factor, putative, expressed
LOC_Os11g44300	0.76	8.66	-3.5473	0.0049966	0.017047	expressed protein
LOC_Os06g07905	18	97.45	-2.4362	0.0050169	0.017108	galactosyltransferase family protein, putative, expressed
LOC_Os11g13620	0.39	6.8	-4.1046	0.0052011	0.017693	expressed protein
LOC_Os03g17890	5.9	0.31	4.196	0.0053898	0.018277	expressed protein
LOC_Os01g03320	6.09	0.31	4.2523	0.0054676	0.018518	BBTI2 - Bowman-Birk type bran trypsin inhibitor precursor, expressed
LOC_Os09g37850	7.67	0.61	3.6746	0.0054892	0.018586	retrotransposon protein, putative, unclassified, expressed
LOC_Os02g55500	8.9	1.17	2.9034	0.005564	0.01881	expressed protein
LOC_Os04g41740	4.08	0	4.6248	0.0055895	0.018888	expressed protein
LOC_Os07g48010	0.72	8.52	-3.5446	0.0056087	0.018949	peroxidase precursor, putative, expressed
LOC_Os05g43940	11.67	2.46	2.2732	0.0056155	0.01897	O-methyltransferase, putative, expressed
LOC_Os10g37604	5.95	0.31	4.2064	0.0056283	0.019004	expressed protein
LOC_Os06g27850	7.85	0.56	3.7355	0.0056627	0.019109	peroxidase precursor, putative, expressed
LOC_Os06g17930	1.51	10.07	-2.7667	0.0056798	0.019157	NBS-LRR disease resistance protein, putative, expressed
LOC_Os12g22489	15.88	3.6	2.1438	0.0056917	0.019192	expressed protein
LOC_Os02g38040	4.06	0	4.6176	0.0057031	0.019221	leucine-rich repeat family protein, putative, expressed
LOC_Os03g01700	4.06	0	4.6176	0.0057031	0.019221	expressed protein
LOC_Os10g13390	4.06	0	4.6176	0.0057031	0.019221	retrotransposon protein, putative, Ty3-gypsy subclass, expressed
LOC_Os03g13180	0	4.5	-4.4667	0.0057309	0.019308	peroxidase precursor, putative, expressed
LOC_Os07g24000	0	4.56	-4.482	0.0057363	0.019323	AWPM-19-like membrane family protein, putative, expressed
LOC_Os09g26360	5.87	0.28	4.1911	0.0057625	0.019403	pectinesterase, putative, expressed
LOC_Os08g23790	4.12	0	4.6362	0.0057637	0.019405	polygalacturonase, putative, expressed
LOC_Os05g33080	4.04	0	4.6135	0.0057691	0.019416	serine/threonine-protein kinase, putative, expressed
LOC_Os02g42870	0	4.57	-4.4836	0.005779	0.019445	MYB family transcription factor, putative, expressed
LOC_Os01g50290	0	4.49	-4.4635	0.0057797	0.019445	expressed protein
LOC_Os07g11510	2.16	11.84	-2.4291	0.0058075	0.019531	RAL6 - Seed allergenic protein RA5/RA14/RA17 precursor, expressed
LOC_Os07g43790	2.98	13.44	-2.1775	0.0058782	0.019751	retrotransposon protein, putative, unclassified, expressed
LOC_Os05g44260	0	4.46	-4.4559	0.0058924	0.019785	DUF584 domain containing protein, putative, expressed
LOC_Os05g50390	12.7	2.59	2.2582	0.005913	0.019846	expressed protein
LOC_Os05g21120	0.72	8.38	-3.5146	0.0060698	0.020309	retrotransposon protein, putative, unclassified, expressed
LOC_Os02g02230	1.46	9.9	-2.7491	0.0060953	0.020389	cytochrome P450, putative, expressed
LOC_Os11g28610	4.09	0	4.6281	0.0061273	0.020488	transporter family protein, putative, expressed
LOC_Os12g05220	9.87	1.39	2.7652	0.0061567	0.020576	expressed protein
LOC_Os09g36700	4.03	0	4.6094	0.0062088	0.02074	ribonuclease T2 family domain containing protein, expressed
LOC_Os03g61530	9.18	1.11	2.9782	0.0062349	0.020819	invertase/pectin methylesterase inhibitor family protein, putative, expressed
LOC_Os09g03380	11.75	2.67	2.1318	0.0065026	0.021613	transposon protein, putative, Mutator sub-class, expressed
LOC_Os07g17010	0.75	8.31	-3.4943	0.0065345	0.021703	chalcone synthase, putative, expressed
LOC_Os09g30040	4.13	0	4.6398	0.0066323	0.021997	expressed protein
LOC_Os07g43440	13.15	3.1	2.1153	0.0066899	0.022179	expressed protein
LOC_Os04g50090	13.73	3.31	2.0554	0.0067621	0.022401	helix-loop-helix DNA-binding protein, putative, expressed
LOC_Os08g11310	0	4.42	-4.4447	0.0068911	0.022782	transposon protein, putative, CACTA, En/Spm sub-class, expressed
LOC_Os04g16876	10.25	2.08	2.2997	0.0069458	0.022953	photosystem II reaction center protein Z, putative, expressed
LOC_Os08g38920	3.31	13.94	-2.069	0.0069841	0.023066	caffeoyl-CoA O-methyltransferase, putative, expressed
LOC_Os07g01440	8.54	1.24	2.8146	0.0070575	0.02329	plastocyanin-like domain containing protein, putative, expressed
LOC_Os04g50680	0.76	8.22	-3.4642	0.0071235	0.023471	MYB family transcription factor, putative, expressed
LOC_Os03g14180	7.74	0.91	3.1053	0.0072072	0.02373	hsp20/alpha crystallin family protein, putative, expressed
LOC_Os05g31720	7.1	0.59	3.5714	0.0072134	0.023745	stromal membrane-associated protein, putative, expressed
LOC_Os04g06310	4.2	0	4.6568	0.0072461	0.023845	retrotransposon protein, putative, unclassified, expressed
LOC_Os01g47830	0.39	6.42	-4.0126	0.0073664	0.024201	retrotransposon protein, putative, unclassified, expressed
LOC_Os01g16750	10.2	2.08	2.2944	0.0074268	0.024382	flavin monooxygenase, putative, expressed
LOC_Os06g30730	3.95	0	4.5869	0.0074567	0.02447	ABC-2 type transporter domain containing protein, expressed
LOC_Os06g08041	13.04	2.11	2.623	0.0074894	0.024572	iron/ascorbate-dependent oxidoreductase, putative, expressed
LOC_Os12g40120	5.47	0.31	4.0909	0.0075448	0.024743	B3 DNA binding domain containing protein, expressed
LOC_Os06g23750	0.37	6.38	-4.0169	0.0076494	0.025066	expressed protein
LOC_Os05g46050	0.39	6.21	-3.9725	0.0076669	0.025112	OsFBDUF26 - F-box and DUF domain containing protein, expressed
LOC_Os08g03180	5.66	0.28	4.129	0.0076982	0.025208	retrotransposon protein, putative, unclassified, expressed
LOC_Os02g36950	25.4	1.95	3.6764	0.0077655	0.025404	uncharacterized Cys-rich domain containing protein, putative, expressed
LOC_Os10g26410	0	4.19	-4.3634	0.0078861	0.025765	bHLH family protein, putative, expressed
LOC_Os01g13950	0	4.18	-4.3617	0.0079213	0.025867	OsGrx_A1 - glutaredoxin subgroup III, expressed
LOC_Os01g24470	8.41	1.18	2.8215	0.007986	0.026048	PHS1, putative, expressed
LOC_Os01g37580	7.61	0.89	3.0935	0.0081498	0.026531	retrotransposon protein, putative, unclassified, expressed
LOC_Os05g46790	0	4.19	-4.3652	0.0081539	0.026542	expressed protein
LOC_Os12g03670	2.28	11.08	-2.3088	0.008325	0.027067	D-mannose binding lectin family protein, expressed
LOC_Os06g48020	7.03	0.63	3.5363	0.0083495	0.027135	peroxidase precursor, putative, expressed
LOC_Os01g49240	5.44	0.28	4.0848	0.0083883	0.027246	limonoid UDP-glucosyltransferase, putative, expressed
LOC_Os03g51990	6.89	0.62	3.5191	0.0084259	0.027353	ACT domain containing protein, expressed
LOC_Os01g65010	1.41	9.42	-2.6998	0.0085013	0.027587	serine/threonine-protein kinase receptor precursor, putative, expressed
LOC_Os03g12950	0.37	5.98	-3.9156	0.0085242	0.027659	AP2-like ethylene-responsive transcription factor AINTEGUMENTA, putative, expressed
LOC_Os08g42800	2.63	11.57	-2.1591	0.0085282	0.027667	expressed protein
LOC_Os05g31890	3.28	14.01	-2.0802	0.0085389	0.027695	aspartyl protease family protein, putative, expressed
LOC_Os08g13870	0.37	5.99	-3.918	0.0086363	0.027978	S-locus lectin protein kinase family protein, putative, expressed
LOC_Os01g53360	3.71	0	4.4868	0.0087273	0.028248	expressed protein
LOC_Os12g36040	7.01	0.62	3.5364	0.0088015	0.028452	expansin precursor, putative, expressed
LOC_Os12g43620	0	4.12	-4.3434	0.0088357	0.028553	helix-loop-helix DNA-binding domain containing protein, expressed
LOC_Os03g38170	3.74	0	4.4948	0.0088512	0.028597	expressed protein
LOC_Os05g41660	3.74	0	4.4948	0.0088512	0.028597	ICE-like protease p20 domain containing protein, putative, expressed
LOC_Os03g05140	3.9	0	4.5743	0.0089983	0.029024	receptor-like protein kinase 2 precursor, putative, expressed
LOC_Os03g40130	0.35	6.1	-3.9395	0.0091483	0.029458	universal stress protein domain containing protein, putative, expressed
LOC_Os06g39624	3.68	0	4.4788	0.0092346	0.029703	transposon protein, putative, Pong sub-class, expressed
LOC_Os08g39930	7.32	0.87	3.0447	0.0092369	0.029706	expressed protein
LOC_Os05g24790	0	4.32	-4.4002	0.0093128	0.029933	transposon protein, putative, unclassified, expressed
LOC_Os06g09960	0.35	5.91	-3.902	0.0093305	0.029986	expressed protein
LOC_Os07g12240	2.98	52.73	-4.1469	0.0093421	0.030018	EF hand family protein, putative, expressed
LOC_Os02g53240	10.76	2.32	2.186	0.0093522	0.030048	expressed protein
LOC_Os07g45260	2.64	11.63	-2.1606	0.0093731	0.030109	glycosyl transferase 8 domain containing protein, putative, expressed
LOC_Os03g61510	3.65	0	4.4698	0.0094622	0.030383	pectinesterase inhibitor domain containing protein, expressed
LOC_Os11g16960	0.37	6.01	-3.9205	0.0094806	0.030432	carnitine racemase like protein, putative, expressed
LOC_Os11g32210	0.37	6.01	-3.9205	0.0094806	0.030432	jacalin-like lectin domain containing protein, expressed
LOC_Os08g10140	2.67	11.65	-2.1574	0.0095205	0.030555	retrotransposon protein, putative, unclassified, expressed
LOC_Os08g28710	0.39	5.88	-3.8962	0.0095503	0.030639	receptor protein kinase CRINKLY4 precursor, putative, expressed
LOC_Os01g52680	7.5	0.91	3.0538	0.009569	0.030692	OsMADS32 - MADS-box family gene with MIKCc type-box, expressed
LOC_Os06g05030	5.16	0.28	4.0039	0.0095738	0.030705	retrotransposon protein, putative, unclassified, expressed
LOC_Os06g34560	3.78	0	4.5076	0.0096914	0.031072	zinc finger, C3HC4 type domain containing protein, expressed
LOC_Os04g51760	5.25	0.28	4.0213	0.0097225	0.031157	expressed protein
LOC_Os11g44240	0.72	7.52	-3.3576	0.0097324	0.031184	transposon protein, putative, unclassified, expressed
LOC_Os02g48094	9.25	1.83	2.3521	0.0098009	0.031374	expressed protein
LOC_Os03g64290	5.12	0.31	3.9953	0.009821	0.031428	myosin, putative, expressed
LOC_Os04g13190	5.2	0.31	4.012	0.0098575	0.031537	expressed protein
LOC_Os08g04500	3.63	0	4.4617	0.009871	0.031574	terpene synthase, putative, expressed
LOC_Os07g44930	0	4.31	-4.4135	0.0099286	0.031737	dirigent, putative, expressed
LOC_Os10g20780	2.19	10.61	-2.2635	0.0099681	0.031861	retrotransposon, putative, centromere-specific, expressed
LOC_Os02g07380	10.55	2.38	2.1496	0.010089	0.032226	retrotransposon protein, putative, unclassified, expressed
LOC_Os02g45620	7.33	0.94	3.0147	0.010128	0.032343	DUF623 domain containing protein, expressed
LOC_Os02g03200	7.38	0.87	3.054	0.010151	0.032401	FAD-binding and arabino-lactone oxidase domains containing protein, putative, expressed
LOC_Os03g03550	8.81	1.45	2.5749	0.010175	0.032467	bZIP family transcription factor, putative, expressed
LOC_Os10g40140	5.29	0.31	4.0303	0.010234	0.032638	MSP domain containing protein, expressed
LOC_Os11g19480	6.63	0.63	3.4532	0.010407	0.033118	receptor protein kinase-like protein At4g34220 precursor, putative, expressed
LOC_Os02g30700	5.19	0.31	4.0089	0.010425	0.033172	MYB family transcription factor, putative, expressed
LOC_Os06g20900	1.85	9.77	-2.4079	0.010436	0.0332	expressed protein
LOC_Os06g13690	8.43	1.26	2.7934	0.010484	0.03334	expressed protein
LOC_Os01g26300	0.39	5.77	-3.8589	0.010549	0.033513	OsWAK9 - OsWAK receptor-like cytoplasmic kinase OsWAK-RLCK, expressed
LOC_Os04g26040	0.39	5.77	-3.8589	0.010549	0.033513	transposon protein, putative, CACTA, En/Spm sub-class, expressed
LOC_Os05g25550	6.74	0.61	3.4785	0.010564	0.033549	E1-E2 ATPase domain containing protein, expressed
LOC_Os08g25860	1.07	8.13	-2.8914	0.010634	0.033753	expressed protein
LOC_Os02g34790	0	3.94	-4.2716	0.010779	0.034185	receptor-like protein kinase 5 precursor, putative, expressed
LOC_Os11g18320	3.6	0	4.4534	0.010792	0.034219	expressed protein
LOC_Os01g21070	7.79	1.18	2.7084	0.010845	0.03436	endoglucanase, putative, expressed
LOC_Os04g55440	0.35	5.81	-3.8831	0.01092	0.034575	Cf-4A protein, putative, expressed
LOC_Os01g63660	9.6	1.85	2.4024	0.01104	0.034921	retrotransposon protein, putative, Ty3-gypsy subclass
LOC_Os07g36690	0	3.87	-4.2522	0.011075	0.03501	CSLF2 - cellulose synthase-like family F; beta1,3;1,4 glucan synthase, expressed
LOC_Os01g22249	0.35	5.75	-3.8565	0.011129	0.035161	peroxidase precursor, putative, expressed
LOC_Os04g06910	9.93	2.06	2.2559	0.011202	0.035368	expressed protein
LOC_Os09g29120	1.07	8.04	-2.8785	0.011336	0.035749	GRAM domain containing protein, expressed
LOC_Os06g10390	9.63	1.85	2.4033	0.011378	0.035868	retrotransposon protein, putative, unclassified, expressed
LOC_Os07g35750	0.76	7.19	-3.2766	0.01154	0.036324	TKL_IRAK_DUF26-ld.3 - DUF26 kinases have homology to DUF26 containing loci, expressed
LOC_Os05g07880	8.2	1.22	2.7632	0.01183	0.037173	phospholipase D, putative, expressed
LOC_Os08g05420	9.33	1.81	2.3685	0.012193	0.038196	transposon protein, putative, CACTA, En/Spm sub-class, expressed
LOC_Os03g05240	2.23	10.18	-2.1995	0.012253	0.038375	retrotransposon protein, putative, unclassified, expressed
LOC_Os11g07090	10.57	2.4	2.1457	0.012379	0.038721	pectinesterase, putative, expressed
LOC_Os01g71840	9.26	1.87	2.341	0.012586	0.039287	retrotransposon protein, putative, unclassified, expressed
LOC_Os02g03550	5.13	0.31	3.9968	0.012623	0.039387	glycosyl hydrolases family 16, putative, expressed
LOC_Os09g25200	1.45	8.57	-2.5503	0.012639	0.039431	protein binding protein, putative, expressed
LOC_Os06g33970	2.24	10.65	-2.2636	0.012769	0.039795	VQ domain containing protein, putative, expressed
LOC_Os10g28580	0.39	5.55	-3.8145	0.012817	0.039921	CAF1 family ribonuclease containing protein, expressed
LOC_Os07g04810	9.12	1.78	2.3566	0.012865	0.040061	protein kinase domain containing protein, expressed
LOC_Os01g74140	0.39	5.42	-3.7725	0.012901	0.040151	WRKY17, expressed
LOC_Os07g43220	0	3.82	-4.2342	0.012913	0.040185	skp1 family, tetramerisation domain containing protein, expressed
LOC_Os09g03900	0	3.8	-4.2304	0.013035	0.040508	retrotransposon protein, putative, unclassified, expressed
LOC_Os03g37290	0.37	5.47	-3.7813	0.013074	0.040616	cytochrome P450, putative, expressed
LOC_Os06g05730	4.79	0.31	3.8961	0.013144	0.040813	expressed protein
LOC_Os06g11290	2.19	10.29	-2.2302	0.013234	0.04106	12-oxophytodienoate reductase, putative, expressed
LOC_Os07g40110	4.79	0.28	3.8961	0.013235	0.041061	expressed protein
LOC_Os08g15070	9.66	2.14	2.1914	0.013373	0.041434	GDU1, putative, expressed
LOC_Os04g35630	0.39	5.38	-3.7637	0.013526	0.041877	expressed protein
LOC_Os09g16060	2.56	11.21	-2.1282	0.013553	0.041956	expressed protein
LOC_Os07g28920	4.73	0.31	3.8833	0.013698	0.042365	expressed protein
LOC_Os01g72850	9.46	2.05	2.1943	0.013702	0.042374	GDSL-motif lipase/hydrolase family protein, putative, expressed
LOC_Os07g18070	4.73	0.28	3.8833	0.013794	0.04263	expressed protein
LOC_Os04g57840	3.36	0	4.343	0.013835	0.042749	transposon protein, putative, unclassified, expressed
LOC_Os08g33890	3.32	0	4.3292	0.013884	0.042877	expressed protein
LOC_Os09g20700	3.32	0	4.3292	0.013884	0.042877	strictosidine synthase, putative, expressed
LOC_Os11g41590	1.5	8.47	-2.5131	0.013904	0.042933	expressed protein
LOC_Os12g08000	1.5	8.38	-2.5008	0.013982	0.04314	5-nucleotidase domain-containing protein, putative, expressed
LOC_Os10g10700	7.71	1.25	2.6674	0.014042	0.0433	invertase/pectin methylesterase inhibitor family protein, putative, expressed
LOC_Os12g24490	0.73	6.9	-3.2282	0.014117	0.043507	zinc finger, C3HC4 type domain containing protein, expressed
LOC_Os01g09730	4.76	0.28	3.89	0.01422	0.043804	expressed protein
LOC_Os09g20260	2.24	10.27	-2.205	0.014245	0.043861	polyamine oxidase precursor, putative, expressed
LOC_Os09g37490	9.56	2.14	2.1782	0.014314	0.04406	OsSAUR54 - Auxin-responsive SAUR gene family member, expressed
LOC_Os04g51620	6.86	0.91	2.9393	0.014426	0.044362	expressed protein
LOC_Os05g50240	10.86	2.6	2.0422	0.014463	0.044459	expressed protein
LOC_Os04g34580	6.49	0.56	3.4766	0.014467	0.044466	FAD binding domain containing protein, expressed
LOC_Os02g04210	3.3	0	4.3203	0.014656	0.044992	expressed protein
LOC_Os02g35760	10.52	2.39	2.1438	0.014772	0.045306	STRUBBELIG-RECEPTOR FAMILY 7 precursor, putative, expressed
LOC_Os03g26290	1.09	7.67	-2.8043	0.014791	0.045357	retrotransposon protein, putative, unclassified, expressed
LOC_Os11g29430	3.28	0	4.3153	0.014847	0.04551	expressed protein
LOC_Os04g45590	0.75	6.94	-3.2293	0.015035	0.046045	glyoxalase family protein, putative, expressed
LOC_Os05g42150	0	3.6	-4.1432	0.015183	0.046449	OsGH3.4 - Probable indole-3-acetic acid-amido synthetase, expressed
LOC_Os03g48220	1.12	7.84	-2.8192	0.015193	0.046477	expressed protein
LOC_Os01g13610	2.6	10.59	-2.0291	0.015203	0.0465	isoflavone reductase homolog IRL, putative, expressed
LOC_Os05g05110	0.76	7.05	-3.2391	0.015216	0.046535	expressed protein
LOC_Os11g30350	3.37	0	4.3471	0.01532	0.046819	PB1 domain containing protein, expressed
LOC_Os04g28390	0.35	5.27	-3.7396	0.015468	0.047234	expressed protein
LOC_Os10g40880	3.35	0	4.3393	0.015614	0.047635	flavonol synthase/flavanone 3-hydroxylase, putative, expressed
LOC_Os04g19810	0	3.62	-4.1507	0.015682	0.047813	OsFBL12 - F-box domain and LRR containing protein, expressed
LOC_Os04g27094	0	3.62	-4.1507	0.015682	0.047813	retrotransposon protein, putative, unclassified, expressed
LOC_Os09g29700	0	3.67	-4.1685	0.016115	0.049007	retrotransposon protein, putative, unclassified, expressed
LOC_Os03g02180	0.37	5.23	-3.7303	0.016321	0.049586	cytochrome P450, putative, expressed
LOC_Os05g45100	1.15	7.49	-2.7449	0.016365	0.049699	anthocyanidin 5,3-O-glucosyltransferase, putative, expressed
LOC_Os01g61370	9.22	2.01	2.1629	0.016391	0.049776	expressed protein

## Sheet: Sheet2
LOC_Os04g09900	7.01	626.79	-6.4849	2.1e-79	1.01e-77	LOC_Os04g09900	ent-kaurene synthase, chloroplast precursor, putative, expressed
LOC_Os04g10060	13.78	189.51	-3.7945	1.95e-39	4.87e-38	LOC_Os04g10060	ent-kaurene synthase, chloroplast precursor, putative, expressed
LOC_Os02g36210	122.31	969.54	-2.9876	5.06e-174	5.6e-172	LOC_Os02g36210	ent-kaurene synthase, chloroplast precursor, putative, expressed
LOC_Os06g37330	46.41	771.97	-4.0562	1.05e-157	1.02e-155	LOC_Os06g37330	cytochrome P450, putative, expressed				Ent-kaurene oxidase KO4
