# Supplementary material for: CRISPR/Cas9-mediated enhancement of semi-dwarf glutinous traits in elite Xiangdaowan rice (Oryza sativa L.): targeting SD1 and Wx genes for yield and quality improvement
Source: Front Plant Sci. 2024 Feb 16;15:1333191. doi: 10.3389/fpls.2024.1333191 (PMC10904601; doi:10.3389/fpls.2024.1333191)
Supplement: Supplementary file 3 [file Table_3.xlsx]

## Sheet: Sig_KEGG_Enrichment
Supplementary Table S4. Significantly KEGG enrichment between sd1-wx and WT
ID	Description	GeneRatio	BgRatio	pvalue	p.adjust	qvalue	geneID	Count	GeneRatio
ko00940	Phenylpropanoid biosynthesis	46/438	291/12401	5.81949e-18	5.17934e-16	4.53307e-16	LOC_Os07g48020/LOC_Os06g39230/LOC_Os05g41990/LOC_Os09g31430/LOC_Os07g48060/LOC_Os02g14160/LOC_Os03g02920/LOC_Os10g36848/LOC_Os10g39170/LOC_Os05g06970/LOC_Os11g02130/LOC_Os01g10850/LOC_Os01g73200/LOC_Os01g40870/LOC_Os09g23530/LOC_Os04g43800/LOC_Os06g35520/LOC_Os09g08720/LOC_Os03g13210/LOC_Os05g04490/LOC_Os11g43980/LOC_Os03g36560/LOC_Os02g41670/LOC_Os01g18930/LOC_Os02g50770/LOC_Os12g23170/LOC_Os03g…	46	0.00105023
ko00904	Diterpenoid biosynthesis	18/438	54/12401	1.5556e-13	6.92243e-12	6.05866e-12	LOC_Os02g36264/LOC_Os02g36210/LOC_Os06g37330/LOC_Os04g09900/LOC_Os02g36140/LOC_Os04g10160/LOC_Os04g09920/LOC_Os04g10060/LOC_Os12g30824/LOC_Os04g10000/LOC_Os04g10010/LOC_Os01g38110/LOC_Os02g36190/LOC_Os07g07420/LOC_Os02g36070/LOC_Os01g08220/LOC_Os02g36280/LOC_Os11g28530	18	0.000410959
ko00196	Photosynthesis - antenna proteins	9/438	16/12401	7.24041e-10	2.14799e-08	1.87997e-08	LOC_Os11g13890/LOC_Os08g33820/LOC_Os07g38960/LOC_Os04g38410/LOC_Os07g37550/LOC_Os07g37240/LOC_Os03g39610/LOC_Os09g17740/LOC_Os01g41710	9	0.000205479
ko00040	Pentose and glucuronate interconversions	16/438	95/12401	1.89608e-07	4.21878e-06	3.69236e-06	LOC_Os01g21034/LOC_Os02g10300/LOC_Os04g38560/LOC_Os06g38510/LOC_Os07g49100/LOC_Os02g02560/LOC_Os12g37660/LOC_Os03g59330/LOC_Os11g45720/LOC_Os01g33300/LOC_Os06g05260/LOC_Os07g47830/LOC_Os06g05209/LOC_Os01g53990/LOC_Os08g23790/LOC_Os11g07090	16	0.000365297
ko00941	Flavonoid biosynthesis	11/438	74/12401	5.28317e-05	0.000940403	0.000823061	LOC_Os04g53850/LOC_Os04g01354/LOC_Os05g45090/LOC_Os04g56700/LOC_Os01g41834/LOC_Os01g27490/LOC_Os12g13800/LOC_Os02g26810/LOC_Os01g44260/LOC_Os08g38920/LOC_Os05g45100	11	0.000251142
ko00380	Tryptophan metabolism	11/438	77/12401	7.67923e-05	0.00113909	0.000996953	LOC_Os10g02840/LOC_Os10g02880/LOC_Os09g17560/LOC_Os03g03910/LOC_Os04g45720/LOC_Os08g04540/LOC_Os01g12490/LOC_Os05g45240/LOC_Os01g24810/LOC_Os03g57720/LOC_Os01g16750	11	0.000251142
ko04016	MAPK signaling pathway - plant	20/438	219/12401	9.78167e-05	0.00124367	0.00108849	LOC_Os03g04060/LOC_Os06g03970/LOC_Os10g39680/LOC_Os03g03910/LOC_Os03g53200/LOC_Os06g10230/LOC_Os07g03710/LOC_Os02g53720/LOC_Os07g42730/LOC_Os09g39850/LOC_Os01g28450/LOC_Os07g22730/LOC_Os01g50420/LOC_Os05g46760/LOC_Os03g30470/LOC_Os11g38780/LOC_Os07g03730/LOC_Os05g50700/LOC_Os07g22770/LOC_Os07g12240	20	0.000456621
ko00520	Amino sugar and nucleotide sugar metabolism	18/438	189/12401	0.000127386	0.00141717	0.00124033	LOC_Os03g04060/LOC_Os05g15770/LOC_Os10g39680/LOC_Os04g54810/LOC_Os01g47070/LOC_Os11g27400/LOC_Os01g19220/LOC_Os01g49320/LOC_Os04g41640/LOC_Os01g64110/LOC_Os11g47600/LOC_Os08g40690/LOC_Os05g15850/LOC_Os02g02560/LOC_Os03g30470/LOC_Os01g64100/LOC_Os07g13980/LOC_Os06g44260	18	0.000410959
ko04626	Plant-pathogen interaction	28/438	409/12401	0.000637326	0.00630245	0.00551604	LOC_Os11g11960/LOC_Os06g39750/LOC_Os03g53200/LOC_Os11g04560/LOC_Os07g03710/LOC_Os10g33370/LOC_Os01g72530/LOC_Os01g21970/LOC_Os12g04360/LOC_Os07g42730/LOC_Os05g31620/LOC_Os08g44660/LOC_Os01g04330/LOC_Os06g14810/LOC_Os01g28450/LOC_Os02g56860/LOC_Os01g59360/LOC_Os11g35580/LOC_Os01g72680/LOC_Os02g39380/LOC_Os11g38780/LOC_Os09g19650/LOC_Os02g30190/LOC_Os07g03730/LOC_Os05g50700/LOC_Os11g34570/LOC_Os05g…	28	0.000639269
ko00909	Sesquiterpenoid and triterpenoid biosynthesis	5/438	23/12401	0.00106698	0.00949615	0.00831124	LOC_Os04g27790/LOC_Os11g08569/LOC_Os04g27760/LOC_Os01g42610/LOC_Os08g04500	5	0.000114155
ko00073	Cutin, suberine and wax biosynthesis	6/438	38/12401	0.00198276	0.0160423	0.0140406	LOC_Os01g63540/LOC_Os08g44360/LOC_Os10g33250/LOC_Os02g56920/LOC_Os04g28620/LOC_Os02g50140	6	0.000136986
ko01040	Biosynthesis of unsaturated fatty acids	6/438	47/12401	0.00590749	0.0438139	0.0383469	LOC_Os07g23410/LOC_Os07g23430/LOC_Os06g23780/LOC_Os08g09950/LOC_Os06g23760/LOC_Os04g02620	6	0.000136986
