# Supplementary material for: CRISPR/Cas9-mediated enhancement of semi-dwarf glutinous traits in elite Xiangdaowan rice (Oryza sativa L.): targeting SD1 and Wx genes for yield and quality improvement
Source: Front Plant Sci. 2024 Feb 16;15:1333191. doi: 10.3389/fpls.2024.1333191 (PMC10904601; doi:10.3389/fpls.2024.1333191)
Supplement: Supplementary file 4 [file Table_4.xlsx]

## Sheet: Sig_GO_Enrichment
Supplementary Table S5. Significantly GO enrichment between sd1-wx and WT
ID	Description	GeneRatio	BgRatio	pvalue	p.adjust	qvalue	Count	Classification
GO:0031225	anchored component of membrane	38/1212	206/27300	7.1534e-14	6.46667e-11	5.62483e-11	38	cellular_component
GO:0042744	hydrogen peroxide catabolic process	33/1212	174/27300	1.40153e-12	6.33491e-10	5.51022e-10	33	biological_process
GO:0004601	peroxidase activity	33/1212	181/27300	4.36442e-12	1.31515e-09	1.14394e-09	33	molecular_function
GO:0010333	terpene synthase activity	23/1212	95/27300	1.92406e-11	4.34838e-09	3.7823e-09	23	molecular_function
GO:0048046	apoplast	48/1212	375/27300	4.91637e-11	8.8888e-09	7.73164e-09	48	cellular_component
GO:0006979	response to oxidative stress	40/1212	286/27300	1.38993e-10	2.09416e-08	1.82154e-08	40	biological_process
GO:0045490	pectin catabolic process	18/1212	67/27300	4.69784e-10	6.06692e-08	5.27712e-08	18	biological_process
GO:0071555	cell wall organization	46/1212	380/27300	7.92021e-10	8.94984e-08	7.78474e-08	46	biological_process
GO:0004857	enzyme inhibitor activity	15/1212	54/27300	7.97761e-09	6.66812e-07	5.80005e-07	15	molecular_function
GO:0042545	cell wall modification	15/1212	54/27300	7.97761e-09	6.66812e-07	5.80005e-07	15	biological_process
GO:0030599	pectinesterase activity	14/1212	47/27300	9.26875e-09	6.66812e-07	5.80005e-07	14	molecular_function
GO:0045330	aspartyl esterase activity	14/1212	47/27300	9.26875e-09	6.66812e-07	5.80005e-07	14	molecular_function
GO:0016102	diterpenoid biosynthetic process	13/1212	40/27300	9.58911e-09	6.66812e-07	5.80005e-07	13	biological_process
GO:0004568	chitinase activity	14/1212	51/27300	2.96964e-08	1.91754e-06	1.66791e-06	14	molecular_function
GO:0046658	anchored component of plasma membrane	28/1212	199/27300	6.92307e-08	4.1723e-06	3.62915e-06	28	cellular_component
GO:0016709	oxidoreductase activity, acting on paired donors, with incorporation or reduction of molecular oxygen, NAD(P)H as one donor, and incorporation of one atom of oxygen	25/1212	165/27300	7.99872e-08	4.51928e-06	3.93095e-06	25	molecular_function
GO:0046910	pectinesterase inhibitor activity	11/1212	33/27300	9.91545e-08	5.27269e-06	4.58628e-06	11	molecular_function
GO:0019953	sexual reproduction	9/1212	23/27300	3.02372e-07	1.51858e-05	1.32089e-05	9	biological_process
GO:0016114	terpenoid biosynthetic process	13/1212	56/27300	7.77062e-07	3.69718e-05	3.21587e-05	13	biological_process
GO:0005506	iron ion binding	46/1212	482/27300	1.04658e-06	4.73055e-05	4.11472e-05	46	molecular_function
GO:0000272	polysaccharide catabolic process	12/1212	49/27300	1.11537e-06	4.80139e-05	4.17634e-05	12	biological_process
GO:0050832	defense response to fungus	37/1212	368/27300	3.52995e-06	0.000138364	0.000120352	37	biological_process
GO:0099503	secretory vesicle	18/1212	116/27300	3.59998e-06	0.000138364	0.000120352	18	cellular_component
GO:0009505	plant-type cell wall	27/1212	228/27300	3.67338e-06	0.000138364	0.000120352	27	cellular_component
GO:0036190	indole-2-monooxygenase activity	6/1212	12/27300	5.54837e-06	0.000200629	0.000174511	6	molecular_function
GO:0006032	chitin catabolic process	10/1212	40/27300	7.18424e-06	0.000249791	0.000217272	10	biological_process
GO:0005509	calcium ion binding	38/1212	402/27300	1.10129e-05	0.000368727	0.000320726	38	molecular_function
GO:0009522	photosystem I	9/1212	34/27300	1.24774e-05	0.000402841	0.000350398	9	cellular_component
GO:0043086	negative regulation of catalytic activity	6/1212	15/27300	2.67845e-05	0.000834938	0.000726244	6	biological_process
GO:0000287	magnesium ion binding	22/1212	190/27300	4.0038e-05	0.00120648	0.00104942	22	molecular_function
GO:0090406	pollen tube	11/1212	58/27300	4.21035e-05	0.00122779	0.00106796	11	cellular_component
GO:0009416	response to light stimulus	21/1212	180/27300	5.31657e-05	0.00150193	0.00130641	21	biological_process
GO:0005199	structural constituent of cell wall	6/1212	17/27300	6.13464e-05	0.00168052	0.00146175	6	molecular_function
GO:0008757	S-adenosylmethionine-dependent methyltransferase activity	14/1212	97/27300	9.58377e-05	0.00252671	0.00219778	14	molecular_function
GO:0004553	hydrolase activity, hydrolyzing O-glycosyl compounds	10/1212	53/27300	9.78262e-05	0.00252671	0.00219778	10	molecular_function
GO:0016042	lipid catabolic process	23/1212	222/27300	0.000150677	0.00378367	0.0032911	23	biological_process
GO:0042542	response to hydrogen peroxide	10/1212	56/27300	0.000158344	0.00386873	0.0033651	10	biological_process
GO:0009768	photosynthesis, light harvesting in photosystem I	5/1212	13/27300	0.000163268	0.00388406	0.00337843	5	biological_process
GO:0009751	response to salicylic acid	26/1212	268/27300	0.000169493	0.00392877	0.00341731	26	biological_process
GO:0006869	lipid transport	13/1212	91/27300	0.000187121	0.00422894	0.00367841	13	biological_process
GO:0016168	chlorophyll binding	9/1212	47/27300	0.000192881	0.00425279	0.00369915	9	molecular_function
GO:0009055	electron transfer activity	19/1212	170/27300	0.000208493	0.00448757	0.00390337	19	molecular_function
GO:0009626	plant-type hypersensitive response	28/1212	308/27300	0.000288454	0.00606425	0.0052748	28	biological_process
GO:0009755	hormone-mediated signaling pathway	9/1212	50/27300	0.000314751	0.00646669	0.00562485	9	biological_process
GO:0016762	xyloglucan:xyloglucosyl transferase activity	7/1212	31/27300	0.000343951	0.00690959	0.00601008	7	molecular_function
GO:0008171	O-methyltransferase activity	9/1212	51/27300	0.000367309	0.00721842	0.00627871	9	molecular_function
GO:0009620	response to fungus	13/1212	98/27300	0.000394058	0.00757933	0.00659264	13	biological_process
GO:0009607	response to biotic stimulus	10/1212	63/27300	0.000429219	0.00808363	0.00703129	10	biological_process
GO:0016788	hydrolase activity, acting on ester bonds	14/1212	113/27300	0.000487346	0.00878571	0.00764197	14	molecular_function
GO:0015629	actin cytoskeleton	5/1212	16/27300	0.000495654	0.00878571	0.00764197	5	cellular_component
GO:0102960	momilactone-A synthase activity	5/1212	16/27300	0.000495654	0.00878571	0.00764197	5	molecular_function
GO:0030247	polysaccharide binding	19/1212	183/27300	0.000531504	0.00923999	0.00803711	19	molecular_function
GO:0009523	photosystem II	9/1212	54/27300	0.000569978	0.00954186	0.00829968	9	cellular_component
GO:0042546	cell wall biogenesis	9/1212	54/27300	0.000569978	0.00954186	0.00829968	9	biological_process
GO:0019438	aromatic compound biosynthetic process	8/1212	44/27300	0.000628063	0.0103231	0.00897919	8	biological_process
GO:0007166	cell surface receptor signaling pathway	17/1212	160/27300	0.000786643	0.0126987	0.0110455	17	biological_process
GO:0080142	regulation of salicylic acid biosynthetic process	6/1212	26/27300	0.000809812	0.0128433	0.0111714	6	biological_process
GO:0004650	polygalacturonase activity	8/1212	46/27300	0.000854955	0.0133255	0.0115908	8	molecular_function
GO:0010411	xyloglucan metabolic process	8/1212	47/27300	0.000990765	0.0151805	0.0132043	8	biological_process
GO:0060548	negative regulation of cell death	10/1212	71/27300	0.00112629	0.0169695	0.0147603	10	biological_process
GO:0008061	chitin binding	6/1212	28/27300	0.00122836	0.0182038	0.015834	6	molecular_function
GO:0004672	protein kinase activity	23/1212	261/27300	0.00145857	0.0212669	0.0184983	23	molecular_function
GO:0004675	transmembrane receptor protein serine/threonine kinase activity	20/1212	215/27300	0.0015215	0.0218324	0.0189902	20	molecular_function
GO:0004497	monooxygenase activity	21/1212	236/27300	0.00203705	0.0287733	0.0250276	21	molecular_function
GO:0009617	response to bacterium	14/1212	132/27300	0.00224001	0.0311533	0.0270977	14	biological_process
GO:0030145	manganese ion binding	9/1212	66/27300	0.0024688	0.0338151	0.029413	9	molecular_function
GO:0009627	systemic acquired resistance	7/1212	43/27300	0.00265238	0.035261	0.0306707	7	biological_process
GO:0009718	anthocyanin-containing compound biosynthetic process	7/1212	43/27300	0.00265238	0.035261	0.0306707	7	biological_process
GO:0005179	hormone activity	4/1212	14/27300	0.00270575	0.0354493	0.0308345	4	molecular_function
GO:0016998	cell wall macromolecule catabolic process	5/1212	23/27300	0.00294813	0.038073	0.0331166	5	biological_process
GO:0040008	regulation of growth	19/1212	213/27300	0.00315583	0.0401812	0.0349504	19	biological_process
GO:0009740	gibberellic acid mediated signaling pathway	8/1212	57/27300	0.00352444	0.0442513	0.0384906	8	biological_process
GO:0042973	glucan endo-1,3-beta-D-glucosidase activity	9/1212	70/27300	0.00370601	0.0458936	0.0399191	9	molecular_function
GO:0031640	killing of cells of other organism	6/1212	35/27300	0.0040631	0.0489739	0.0425984	6	biological_process
GO:0032541	cortical endoplasmic reticulum	6/1212	35/27300	0.0040631	0.0489739	0.0425984	6	cellular_component
GO:0009664	plant-type cell wall organization	11/1212	98/27300	0.00413825	0.0492235	0.0428155	11	biological_process

## Sheet: Sheet1
biological_process
biological_process
biological_process
biological_process
biological_process
biological_process
biological_process
biological_process
biological_process
biological_process
biological_process
biological_process
biological_process
biological_process
biological_process
biological_process
biological_process
biological_process
biological_process
biological_process
biological_process
biological_process
biological_process
biological_process
biological_process
biological_process
biological_process
biological_process
biological_process
biological_process
biological_process
biological_process
biological_process
biological_process
biological_process
biological_process
cellular_component
cellular_component
cellular_component
cellular_component
cellular_component
cellular_component
cellular_component
cellular_component
cellular_component
cellular_component
Classification
molecular_function
molecular_function
molecular_function
molecular_function
molecular_function
molecular_function
molecular_function
molecular_function
molecular_function
molecular_function
molecular_function
molecular_function
molecular_function
molecular_function
molecular_function
molecular_function
molecular_function
molecular_function
molecular_function
molecular_function
molecular_function
molecular_function
molecular_function
molecular_function
molecular_function
molecular_function
molecular_function
molecular_function
molecular_function
molecular_function
